# Supplementary material for: Ser/Leu-swapped cell-free translation system constructed with natural/in vitro transcribed-hybrid tRNA set
Source: Nat Commun. 2024 May 16;15:4143. doi: 10.1038/s41467-024-48056-z (PMC11099018; doi:10.1038/s41467-024-48056-z)
Supplement: Supplementary file 4 — Supplementary Data 1 [file 41467_2024_48056_MOESM4_ESM.xlsx]

## Sheet: Supplementary Data 1
Names	Sequences
M2-CUU	GGCGTAATACGACTCACTATAGGGTTAACTTTAACAAGGAGAAAAACATGGTATTTGATGACCGACTTTTCCCCGGTAAGGACGTAAAATAAGCTACG
M2-CUC	GGCGTAATACGACTCACTATAGGGTTAACTTTAACAAGGAGAAAAACATGGTATTTGATGACCGACTCTTCCCCGGTAAGGACGTAAAATAAGCTACG
M2-UCU	GGCGTAATACGACTCACTATAGGGTTAACTTTAACAAGGAGAAAAACATGGTATTTGATGACCGATCTTTCCCCGGTAAGGACGTAAAATAAGCTACG
M2-UCC	GGCGTAATACGACTCACTATAGGGTTAACTTTAACAAGGAGAAAAACATGGTATTTGATGACCGATCCTTCCCCGGTAAGGACGTAAAATAAGCTACG
M3-CUU	GGCGTAATACGACTCACTATAGGGTTAACTTTAACAAGGAGAAAAACATGAAGTTTGATTTCGATCTTCCCGTGGGTAAAGACGTAAAATAAGCTACG
M3-CUC	GGCGTAATACGACTCACTATAGGGTTAACTTTAACAAGGAGAAAAACATGAAGTTTGATTTCGATCTCCCCGTGGGTAAAGACGTAAAATAAGCTACG
M3-UCU	GGCGTAATACGACTCACTATAGGGTTAACTTTAACAAGGAGAAAAACATGAAGTTTGATTTCGATTCTCCCGTGGGTAAAGACGTAAAATAAGCTACG
M3-UCC	GGCGTAATACGACTCACTATAGGGTTAACTTTAACAAGGAGAAAAACATGAAGTTTGATTTCGATTCCCCCGTGGGTAAAGACGTAAAATAAGCTACG
M2-CUA	GGCGTAATACGACTCACTATAGGGTTAACTTTAACAAGGAGAAAAACATGGTATTTGATGACCGACTATTCCCCGGTAAGGACGTAAAATAAGCTACG
M2-CUG	GGCGTAATACGACTCACTATAGGGTTAACTTTAACAAGGAGAAAAACATGGTATTTGATGACCGACTGTTCCCCGGTAAGGACGTAAAATAAGCTACG
M2-UCA	GGCGTAATACGACTCACTATAGGGTTAACTTTAACAAGGAGAAAAACATGGTATTTGATGACCGATCATTCCCCGGTAAGGACGTAAAATAAGCTACG
M2-UCG	GGCGTAATACGACTCACTATAGGGTTAACTTTAACAAGGAGAAAAACATGGTATTTGATGACCGATCGTTCCCCGGTAAGGACGTAAAATAAGCTACG
M2-1	GGCGTAATACGACTCACTATAGGGTTAACTTTAACAAGGAGAAAAACATGGTATTTGATGACCGACCCGTCTTCCCCGGTAAGGACGTAAAATAAGCTACG
M2-2	GGCGTAATACGACTCACTATAGGGTTAACTTTAACAAGGAGAAAAACATGGTATTTGATGACCGACACATCTACTTCCCCGGTAAGGACGTAAAATAAGCTACG
M2-3	GGCGTAATACGACTCACTATAGGGTTAACTTTAACAAGGAGAAAAACATGGTATTTGATGACCGACGCACCGCCTTCCCCGGTAAGGACGTAAAATAAGCTACG
M2-4	GGCGTAATACGACTCACTATAGGGTTAACTTTAACAAGGAGAAAAACATGGTATTTGATGACCGATTCTGCTTCCCCGGTAAGGACGTAAAATAAGCTACG
