# Supplementary material for: Ser/Leu-swapped cell-free translation system constructed with natural/in vitro transcribed-hybrid tRNA set
Source: Nat Commun. 2024 May 16;15:4143. doi: 10.1038/s41467-024-48056-z (PMC11099018; doi:10.1038/s41467-024-48056-z)
Supplement: Supplementary file 5 — Supplementary Data 2 [file 41467_2024_48056_MOESM5_ESM.xlsx]

## Sheet: Supplementary Data 2
Names genes	DNA sequences
gfp-Std-22C	GGCGTAATACGACTCACTATAGGATTAACTTTAACAAGGAGAAAAACATGAATTCTAAGGGTGAGGAGCTTTTCACTGGTGTTGTTCCTATCCTTGTTGAGCTTGATGGTGATGTTAACGGTCATAAGTTCTCTGTTCGTGGTGAGGGTGAGGGTGATGCTACTAACGGTAAGCTTACTCTTAAGTTCATCTGTACTACTGGTAAGCTTCCTGTTCCTTGGCCTACTCTTGTTACTACTCTTACTTACGGTGTTCAGTGTTTCTCTCGTTACCCTGATCATATGAAGCGTCATGATTTCTTCAAGTCTGCTATGCCTGAGGGTTACGTTCAGGAGCGTACTATCTCTTTCAAGGATGATGGTACTTACAAGACTCGTGCTGAGGTTAAGTTCGAGGGTG…
gfp-SL-22C	GGCGTAATACGACTCACTATAGGATTAACTTTAACAAGGAGAAAAACATGAATCTTAAGGGTGAGGAGTCTTTCACTGGTGTTGTTCCTATCTCTGTTGAGTCTGATGGTGATGTTAACGGTCATAAGTTCCTTGTTCGTGGTGAGGGTGAGGGTGATGCTACTAACGGTAAGTCTACTTCTAAGTTCATCTGTACTACTGGTAAGTCTCCTGTTCCTTGGCCTACTTCTGTTACTACTTCTACTTACGGTGTTCAGTGTTTCCTTCGTTACCCTGATCATATGAAGCGTCATGATTTCTTCAAGCTTGCTATGCCTGAGGGTTACGTTCAGGAGCGTACTATCCTTTTCAAGGATGATGGTACTTACAAGACTCGTGCTGAGGTTAAGTTCGAGGGTG…
gfp-SL-47C	GGCGTAATACGACTCACTATAGGATTAACTTTAACAAGGAGAAAAACATGCTTAAAGGCGAAGAGTCTTTTACGGGTGTCGTCCCCATCTCTGTCGAATCTGATGGTGACGTAAATGGCCACAAATTTCTTGTACGTGGAGAAGGCGAAGGTGATGCGACCAATGGGAAATCTACCTCTAAATTCATCTGTACAACCGGAAAATCTCCGGTTCCATGGCCTACGTCTGTTACGACATCTACGTATGGCGTTCAATGCTTTCTTCGGTATCCGGATCATATGAAGCGTCATGACTTCTTCAAACTTGCGATGCCTGAAGGGTATGTGCAGGAACGCACCATCCTTTTCAAAGACGATGGCACGTATAAAACCCGTGCAGAAGTGAAATTTGAGGGCGATA…
pa-gfp-SL-RC5	GGCGTAATACGACTCACTATAGGATTAACTTTAACAAGGAGAAAAACATGAATATGAAAGGCGTTGCGATGCCTGGTGCCGAAGATGATGTCGTGAAACTTAAAGGCGAAGAATCTTTTACCGGTGTCGTACCGATTTCTGTCGAGTCTGACGGCGATGTGAATGGCCACAAGTTTCTTGTCCGTGGTGAAGGTGAAGGCGATGCGACCAATGGGAAATCTACGTCTAAATTCATCTGTACGACAGGCAAATCTCCGGTACCTTGGCCAACTTCTGTCACTACGTCTACGTATGGGGTTCAGTGCTTTCTTCGTTATCCGGATCACATGAAACGGCATGACTTCTTTAAACTTGCAATGCCGGAAGGCTATGTGCAAGAAAGAACGATTCTTTTTAAAG…
pa-gfp-SL-RC9	GGCGTAATACGACTCACTATAGGATTAACTTTAACAAGGAGAAAAACATGAATATGAAAGGCGTTGCGATGCCTGGTGCCGAAGATGATGTCGTGAAACTTAAAGGCGAAGAATCTTTTACCGGTGTCGTACCGATTTCTGTCGAGTCTGACGGCGATGTGAATGGACACAAGTTTCTTGTCCGTGGTGAAGGTGAAGGCGATGCGACCAATGGGAAATCTACGTCTAAATTCATCTGTACGACAGGCAAATCTCCGGTACCTTGGCCAACTTCTGTCACTACGTCTACGTATGGGGTTCAGTGCTTTCTTCGGTATCCCGATCACATGAAACGGCATGACTTCTTTAAACTTGCAATGCCCGAAGGCTATGTGCAAGAAAGAACGATTCTTTTTAAAG…
pa-gfp-SL-RC15	GGCGTAATACGACTCACTATAGGATTAACTTTAACAAGGAGAAAAACATGAATATGAAAGGCGTTGCGATGCCTGGTGCCGAAGATGATGTCGTGAAACTTAAAGGCGAAGAATCTTTTACCGGTGTCGTACCGATTTCTGTCGAGTCTGACGGCGATGTGAATGGACACAAGTTTCTTGTCCGTGGAGAAGGAGAAGGAGATGCGACCAATGGGAAATCTACGTCTAAATTCATCTGTACGACAGGCAAATCTCCGGTACCTTGGCCAACTTCTGTCACTACGTCTACGTATGGGGTTCAGTGCTTTCTTCGGTATCCCGATCACATGAAACGGCATGACTTCTTTAAACTTGCAATGCCCGAAGGCTATGTGCAAGAAAGAACGATACTTTTTAAAG…
stv-Std	CTAGTAATACGACTCACTATAGGGTTAACTTTAAGAAGGAGATATACATATGGATCCCTCTAAGGACTCCAAGGCTCAGGTTTCCGCTGCCGAGGCTGGCATTACCGGCACTTGGTATAACCAGCTTGGCTCCACCTTTATTGTCACCGCTGGCGCTGATGGTGCTCTTACTGGCACCTATGAGTCTGCCGTTGGCAATGCTGAGTCCCGTTATGTTCTCACTGGTCGCTATGACTCCGCTCCTGCTACTGACGGTTCTGGTACTGCTCTTGGTTGGACCGTTGCCTGGAAGAACAATTATCGTAACGCCCATTCCGCCACCACTTGGTCTGGTCAGTATGTTGGTGGTGCTGAGGCTCGTATCAATACTCAGTGGCTTCTCACCTCCGGCACTACCGA…
stv-SL	CTAGTAATACGACTCACTATAGGGTTAACTTTAAGAAGGAGATATACATATGGATCCCCTTAAGGACCTCAAGGCCCAGGTTCTTGCCGCTGAGGCTGGTATTACTGGCACCTGGTACAACCAGTCTGGCCTCACTTTCATCGTCACTGCTGGTGCCGATGGCGCTTCTACCGGTACCTATGAGCTTGCCGTTGGCAATGCTGAGCTCCGCTATGTCTCCACCGGTCGTTATGACCTCGCTCCTGCTACTGACGGTCTTGGCACTGCTTCTGGCTGGACTGTCGCTTGGAAGAACAACTACCGCAATGCCCATCTTGCCACCACTTGGCTTGGTCAGTACGTTGGTGGTGCTGAGGCCCGTATCAACACCCAGTGGTCCTCCACTCTCGGCACCACTGA…
pa-gal-Std	GGCGTAATACGACTCACTATAGGATTAACTTTAACAAGGAGAAAAACATGAATATGAAAGGCGTTGCGATGCCTGGTGCCGAAGATGATGTCGTGAAAACGATGATTACGGACTCTCTTGCAGTCGTGCTTCAGCGTCGTGACTGGGAGAATCCGGGTGTCACCCAGCTTAACCGCCTTGCGGCTCATCCGCCGTTTGCGTCTTGGCGCAATTCTGAAGAGGCACGCACTGATCGTCCGTCTCAACAGCTTCGTTCTCTTAACGGAGAATGGCGTTTTGCCTGGTTTCCTGCGCCTGAAGCAGTGCCGGAGTCTTGGCTTGAATGCGACCTTCCGGAGGCAGACACCGTTGTGGTCCCGTCTAACTGGCAGATGCACGGTTATGATGCACCTATCTACA…
pa-gal-SL	GGCGTAATACGACTCACTATAGGATTAACTTTAACAAGGAGAAAAACATGAATATGAAAGGCGTTGCGATGCCTGGTGCCGAAGATGATGTCGTGAAAACGATGATTACGGACCTTTCTGCAGTCGTGTCTCAGCGTCGTGACTGGGAGAATCCGGGTGTCACCCAGTCTAACCGCTCTGCGGCTCATCCGCCGTTTGCGCTTTGGCGCAATCTTGAAGAGGCACGCACTGATCGTCCGCTTCAACAGTCTCGTCTTTCTAACGGAGAATGGCGTTTTGCCTGGTTTCCTGCGCCTGAAGCAGTGCCGGAGCTTTGGTCTGAATGCGACTCTCCGGAGGCAGACACCGTTGTGGTCCCGCTTAACTGGCAGATGCACGGTTATGATGCACCTATCTACA…
pa-gfp-Std	GGCGTAATACGACTCACTATAGGATTAACTTTAACAAGGAGAAAAACATGAATATGAAAGGCGTTGCGATGCCTGGTGCCGAAGATGATGTCGTGAAATCTAAAGGCGAAGAACTTTTTACCGGTGTCGTACCGATTCTTGTCGAGCTTGACGGCGATGTGAATGGCCACAAGTTTTCTGTCCGTGGTGAAGGTGAAGGCGATGCGACCAATGGGAAACTTACGCTTAAATTCATCTGTACGACAGGCAAACTTCCGGTACCTTGGCCAACTCTTGTCACTACGCTTACGTATGGGGTTCAGTGCTTTTCTCGTTATCCGGATCACATGAAACGGCATGACTTCTTTAAATCTGCAATGCCGGAAGGCTATGTGCAAGAACGCACGATTTCTTTTAAAG…
pa-gfp-SL	GGCGTAATACGACTCACTATAGGATTAACTTTAACAAGGAGAAAAACATGAATATGAAAGGCGTTGCGATGCCTGGTGCCGAAGATGATGTCGTGAAACTTAAAGGCGAAGAGTCTTTTACGGGTGTCGTCCCCATCTCTGTCGAATCTGATGGTGACGTAAATGGCCACAAATTTCTTGTACGTGGAGAAGGCGAAGGTGATGCGACCAATGGGAAATCTACCTCTAAATTCATCTGTACAACCGGAAAATCTCCGGTTCCATGGCCTACGTCTGTTACGACATCTACGTATGGCGTTCAATGCTTTCTTCGGTATCCGGATCATATGAAGCGTCATGACTTCTTCAAACTTGCGATGCCTGAAGGGTATGTGCAGGAACGCACCATCCTTTTCAAAG…
pa-stv-Std	GGCGTAATACGACTCACTATAGGATTAACTTTAACAAGGAGAAAAACATGAATATGAAAGGCGTTGCGATGCCTGGTGCCGAAGATGATGTCGTGAAAGACCCGTCTAAAGACTCTAAAGCCCAGGTTTCTGCCGCAGAAGCGGGCATTACAGGCACATGGTACAACCAGCTTGGTTCTACCTTTATCGTGACGGCAGGAGCTGATGGCGCTCTTACTGGCACCTATGAGTCTGCAGTGGGCAATGCGGAGTCTCGCTATGTGCTTACTGGGCGTTATGACTCTGCACCAGCGACCGATGGTTCTGGTACTGCCCTTGGTTGGACCGTTGCGTGGAAGAACAACTACCGGAATGCCCATTCTGCCACCACGTGGTCTGGCCAGTACGTAGGAGGCGCTG…
pa-stv-SL	GGCGTAATACGACTCACTATAGGATTAACTTTAACAAGGAGAAAAACATGAATATGAAAGGCGTTGCGATGCCTGGTGCCGAAGATGATGTCGTGAAAGACCCGCTTAAAGACCTTAAAGCCCAGGTTCTTGCCGCAGAAGCGGGCATTACAGGCACATGGTACAACCAGTCTGGTCTTACCTTTATCGTGACGGCAGGAGCTGATGGCGCTTCTACTGGCACCTATGAGCTTGCAGTGGGCAATGCGGAGCTTCGCTATGTGTCTACTGGGCGTTATGACCTTGCACCAGCGACCGATGGTCTTGGTACTGCCTCTGGTTGGACCGTTGCGTGGAAGAACAACTACCGGAATGCCCATCTTGCCACCACGTGGCTTGGCCAGTACGTAGGAGGCGCTG…
