# Supplementary material for: Ser/Leu-swapped cell-free translation system constructed with natural/in vitro transcribed-hybrid tRNA set
Source: Nat Commun. 2024 May 16;15:4143. doi: 10.1038/s41467-024-48056-z (PMC11099018; doi:10.1038/s41467-024-48056-z)
Supplement: Supplementary file 6 — Supplementary Data 3 [file 41467_2024_48056_MOESM6_ESM.xlsx]

## Sheet: Supplementary Data 3
Names	Sequences
Y3xDDRD_gcuAla.R44	CGAAG CTTAG TCACG GTCGT C AGC GTAGT AGTAC ATGTT TTTCT
Y3xDDRD_aauAsn.R44	CGAAG CTTAG TCACG GTCGT C ATT GTAGT AGTAC ATGTT TTTCT
Y3xDDRD_uguCys.R44	CGAAG CTTAG TCACG GTCGT C ACA GTAGT AGTAC ATGTT TTTCT
Y3xDDRD_cagGln.R44	CGAAG CTTAG TCACG GTCGT C CTG GTAGT AGTAC ATGTT TTTCT
Y3xDDRD_gagGlu.R44	CGAAG CTTAG TCACG GTCGT C CTC GTAGT AGTAC ATGTT TTTCT
Y3xDDRD_gguGly.R44	CGAAG CTTAG TCACG GTCGT C ACC GTAGT AGTAC ATGTT TTTCT
Y3xDDRD_cauHis.R44	CGAAG CTTAG TCACG GTCGT C ATG GTAGT AGTAC ATGTT TTTCT
Y3xDDRD_auuIle.R44	CGAAG CTTAG TCACG GTCGT C AAT GTAGT AGTAC ATGTT TTTCT
Y3xDDRD_cuuLeu.R44	CGAAG CTTAG TCACG GTCGT C AAG GTAGT AGTAC ATGTT TTTCT
Y3xDDRD_aagLys.R44	CGAAG CTTAG TCACG GTCGT C CTT GTAGT AGTAC ATGTT TTTCT
Y3xDDRD_augMet.R44	CGAAG CTTAG TCACG GTCGT C CAT GTAGT AGTAC ATGTT TTTCT
Y3xDDRD_uuuPhe.R44	CGAAG CTTAG TCACG GTCGT C AAA GTAGT AGTAC ATGTT TTTCT
Y3xDDRD_ccuPro.R44	CGAAG CTTAG TCACG GTCGT C AGG GTAGT AGTAC ATGTT TTTCT
Y3xDDRD_ucuSer.R44	CGAAG CTTAG TCACG GTCGT C AGA GTAGT AGTAC ATGTT TTTCT
Y3xDDRD_acuThr.R44	CGAAG CTTAG TCACG GTCGT C AGT GTAGT AGTAC ATGTT TTTCT
Y3xDDRD_uggTrp.R44	CGAAG CTTAG TCACG GTCGT C CCA GTAGT AGTAC ATGTT TTTCT
Y3xDDRD_guuVal.R44	CGAAG CTTAG TCACG GTCGT C AAC GTAGT AGTAC ATGTT TTTCT
