# Supplementary material for: Ser/Leu-swapped cell-free translation system constructed with natural/in vitro transcribed-hybrid tRNA set
Source: Nat Commun. 2024 May 16;15:4143. doi: 10.1038/s41467-024-48056-z (PMC11099018; doi:10.1038/s41467-024-48056-z)
Supplement: Supplementary file 7 — Supplementary Data 4 [file 41467_2024_48056_MOESM7_ESM.xlsx]

## Sheet: Supplementary Data 4
Names	Anticodons	Extensin primers		1st PCR primers		2nd PCR primers
		Fw. primers	Rv. primers	Fw. primers	Rv. primers	Fw. primers	Rv. primers
tRNAAla	GGC	Ala2 (GGC)-5.F49	Ala2 (GGC)at.R43	T7ex5.R22	Ala2 (GGC)-3.R38	T7ex5.R22	Ala2 (GGC)-3.R20
tRNAArg	GCG	Arg2 (ACG->GCG)-5.F50	Arg2 (ACG->GCG)at.R43	T7ex5.R22	Arg2 (ACG->GCG)-3.R38	T7ex5.R22	Arg2 (ACG->GCG)-3.R20
tRNAAsn	GUU	Asn 1G72C (GTT)-5.F49	Asn 1G72C (GTT)at.R43	T7ex5.R22	Asn 1G72C (GTT)-3.R38	T7ex5.R22	Asn 1G72C (GTT)-3.R20
tRNAAsp	GUC	Asp (GTC)-5.F50	Asp (GTC)at.R43	T7ex5.R22	Asp (GTC)-3.R38	T7ex5.R22	Asp (GTC)-3.R20
tRNACys	GCA	Cys (GCA)-5.F48	Cys (GCA)at.R43	T7ex5.R22	Cys (GCA)-3.R37	T7ex5.R22	Cys (GCA)-3.R20
tRNAGlu	CUC	Glu (TTC->CTC)-5.F50	Glu (TTC->CTC)at.R43	T7ex5.R22	Glu (TTC->CTC)-3.R37	T7ex5.R22	Glu (TTC->CTC)-3.R20
tRNAGly	GCC	Gly3 (GCC)-5.F49	Gly3 (GCC)at.R43	T7ex5.R22	Gly3 (GCC)-3.R38	T7ex5.R22	Gly3 (GCC)-3.R20
tRNAHis	GUG	His (GTG)-5.F50	His (GTG)at.R43	T7ex5.R22	His (GTG)-3.R38	T7ex5.R22	His (GTG)-3.R20
tRNAIle	GAU	Ile (GAT) 1G72C-5.F50	Ile 1G72C (GAT)at.R43	T7ex5.R22	Ile 1G72C(GAT)-3.R38	T7ex5.R22	Ile 1G72C(GAT)-3.R20
tRNALeuGGA	GGA	Leu2 (GAG)-5.F50	nLeu2S (GAG->GGA)at.R43	T7ex5.R22	Leu2 (GAG)-3.R48	T7ex5.R22	Leu2 (GAG)-3.R20
tRNALys	CUU	Lys (TTT->CTT)-5.F49	Lys (TTT->CTT)at.R43	T7ex5.R22	Lys (TTT->CTT)-3.R38	T7ex5.R22	Lys (TTT->CTT)-3.R20
tRNAfMet	CAU	fMet 1G (CAT)-5.F50	fMet 1G (CAT)at.R43	T7ex5.R22	fMet 1G (CAT)-3.R38	T7ex5.R22	fMet 1G (CAT)-3.R20
tRNAMet	CAU	Met (CAT)-5.F50	Met (CAT)at.R43	T7ex5.R22	Met (CAT)-3.R38	T7ex5.R22	Met (CAT)-3.R20
tRNAPhe	GAA	Phe 32C (GAA)-5.F49	Phe 32C (GAA)at.R43	T7ex5.R22	Phe 32C (GAA)-3.R38	T7ex5.R22	Phe 32C (GAA)-3.R20
tRNASerGAG	GAG	Ser2 (CGA)-5.F50	nSer2L (CGA->GAG)at.R43	T7ex5.R22	Ser2 (CGA)-3.R51	T7ex5.R22	Ser2 (CGA)-3.R20
tRNAThr	GGU	Thr3 (GGT)-5.F49	Thr3 (GGT)at.R43	T7ex5.R22	Thr3 (GGT)-3.R38	T7ex5.R22	Thr3 (GGT)-3.R20
tRNATyr	GUA	Tyr (GTA)-5.F50	Tyr (GTA)at.R43	T7ex5.R22	Tyr (GTA)-3.R46	T7ex5.R22	Tyr (GTA)-3.R20
tRNAVal	GAC	Val2 (GAC)-5.F50	Val2 (GAC)at.R43	T7ex5.R22	Val2 (GAC)-3.R38	T7ex5.R22	Val2 (GAC)-3.R20
tRNAGln	CUG	Gln2 (CTG)-5l .F49	Gln2 (CTG)at.R43	T7pro-leader.F36	Gln2 (CTG)-3.R38	T7ex5.R22	Gln2 (CTG)-3.R20
tRNAPro	GGG	Pro1 (GGG)-5l.F50	Pro1-2 (GGG)at.R43	T7pro-leader.F36	Pro1 (GGG)-3.R38	T7ex5.R22	Pro1 (GGG)-3.R20
tRNATrp	CCA	Trp (CCA) -5l.F49	Trp (CCA)at.R43	T7pro-leader.F36	Trp (CCA)-3.R38	T7ex5.R22	Trp (CCA)-3.R20
tRNALeu	GAG	Leu2 (GAG)-5.F50	Leu2 (GAG)at.R43	T7ex5.R22	Leu2 (GAG)-3.R48	T7ex5.R22	Leu2 (GAG)-3.R20
tRNASer	GGA	Ser5 (GGA)-5.F50	Ser5 (GGA)at.R43	T7ex5.R22	Ser5 (GGA)-3.R49	T7ex5.R22	Ser5 (GGA)-3.R20
