# Supplementary material for: Ser/Leu-swapped cell-free translation system constructed with natural/in vitro transcribed-hybrid tRNA set
Source: Nat Commun. 2024 May 16;15:4143. doi: 10.1038/s41467-024-48056-z (PMC11099018; doi:10.1038/s41467-024-48056-z)
Supplement: Supplementary file 8 — Supplementary Data 5 [file 41467_2024_48056_MOESM8_ESM.xlsx]

## Sheet: Supplementary Data 5
Names	Sequences
fMet 1G (CAT)-5.F50	GTAATACGACTCACTATAGGCGGGGTGGAGCAGCCTGGTAGCTCGTCGGG
Ala2 (GGC)-5.F49	GTAATACGACTCACTATAGGGGCTATAGCTCAGCTGGGAGAGCGCTTGC
Arg2 (ACG->GCG)-5.F50	GTAATACGACTCACTATAGCATCCGTAGCTCAGCTGGATAGAGTACTCGG
Asn 1G72C (GTT)-5.F49	GTAATACGACTCACTATAGCCTCTGTAGTTCAGTCGGTAGAACGGCGGA
Asp (GTC)-5.F50	GTAATACGACTCACTATAGGAGCGGTAGTTCAGTCGGTTAGAATACCTGC
Cys (GCA)-5.F48	GTAATACGACTCACTATAGGCGCGTTAACAAAGCGGTTATGTAGCGGA
Gln2 (CTG)-5l .F49	GGAACGCGCGACTCTAATTGGGGTATCGCCAAGCGGTAAGGCACCGGA
Glu (TTC->CTC)-5.F50	GTAATACGACTCACTATAGTCCCCTTCGTCTAGAGGCCCAGGACACCGCC
Gly3 (GCC)-5.F49	GTAATACGACTCACTATAGCGGGAATAGCTCAGTTGGTAGAGCACGACC
His (GTG)-5.F50	GTAATACGACTCACTATAGGTGGCTATAGCTCAGTTGGTAGAGCCCTGGA
Ile (GAT) 1G72C-5.F50	GTAATACGACTCACTATAGGGCTTGTAGCTCAGGTGGTTAGAGCGCACCC
Leu2 (GAG)-5.F50	GTAATACGACTCACTATAGCCGAGGTGGTGGAATTGGTAGACACGCTACC
Lys (TTT->CTT)-5.F49	GTAATACGACTCACTATAGGGTCGTTAGCTCAGTTGGTAGAGCAGTTGA
Met (CAT)-5.F50	GTAATACGACTCACTATAGGCTACGTAGCTCAGTTGGTTAGAGCACATCA
Phe 32C (GAA)-5.F49	GTAATACGACTCACTATAGCCCGGATAGCTCAGTCGGTAGAGCAGGGGA
Ser5 (GGA)-5.F50	GTAATACGACTCACTATAGGTGAGGTGTCCGAGTGGCTGAAGGAGCACGC
Thr3 (GGT)-5.F49	GTAATACGACTCACTATAGCTGATATAGCTCAGTTGGTAGAGCGCACCC
Trp (CCA) -5l.F49	GGAACGCGCGACTCTAATAGGGGCGTAGTTCAATTGGTAGAGCACCGGT
Tyr (GTA)-5.F50	GTAATACGACTCACTATAGGTGGGGTTCCCGAGCGGCCAAAGGGAGCAGA
Val2 (GAC)-5.F50	GTAATACGACTCACTATAGCGTCCGTAGCTCAGTTGGTTAGAGCACCACC
fMet 1G (CAT)at.R43	GAACCGACGATCTTCGGGTTATGAGCCCGACGAGCTACCAGGC
Ala2 (GGC)at.R43	GAACCGCTGACCTCTTGCATGCCATGCAAGCGCTCTCCCAGCT
Arg2 (ACG->GCG)at.R43	GAACCTCCGACCGCTCGGTTCGCAGCCGAGTACTCTATCCAGC
Asn 1G72C (GTT)at.R43	GAACCAGTGACATACGGATTAACAGTCCGCCGTTCTACCGACT
Asp (GTC)at.R43	GAACCCGCGACCCCCTGCGTGACAGGCAGGTATTCTAACCGAC
Cys (GCA)at.R43	CGAACCGGACTAGACGGATTTGCAATCCGCTACATAACCGCTT
Gln2 (CTG)at.R43	GAACCTCGGAATGCCGGAATCAGAATCCGGTGCCTTACCGCTT
Glu (TTC->CTC)at.R43	CGAACCCCTGTTACCGCCGTGAGAGGGCGGTGTCCTGGGCCTC
Gly3 (GCC)at.R43	GAACTCGCGACCCCGACCTTGGCAAGGTCGTGCTCTACCAACT
His (GTG)at.R43	GAACCCACGACAACTGGAATCACAATCCAGGGCTCTACCAACT
Ile 1G72C (GAT)at.R43	GAACCACCGACCTCACCCTTATCAGGGGTGCGCTCTAACCACC
Leu2 (GAG)at.R43	GCCCTATTGGGCACTACCACCTCAAGGTAGCGTGTCTACCAAT
Lys (TTT->CTT)at.R43	GAACCTGCGACCAATTGATTAAGAGTCAACTGCTCTACCAACT
Met (CAT)at.R43	GAACCTGTGACCCCATCATTATGAGTGATGTGCTCTAACCAAC
Phe 32C (GAA)at.R43	GAACCAAGGACACGGGGATTTTCAGTCCCCTGCTCTACCGACT
Ser5 (GGA)at.R43	ACGTTGCCGTATACACACTTTCCAGGCGTGCTCCTTCAGCCAC
Thr3 (GGT)at.R43	GAACTGCCGACCTCACCCTTACCAAGGGTGCGCTCTACCAACT
Trp (CCA)at.R43	GAACTCCCAACACCCGGTTTTGGAGACCGGTGCTCTACCAATT
Tyr (GTA)at.R43	GAAGTCTGTGACGGCAGATTTACAGTCTGCTCCCTTTGGCCGC
Val2 (GAC)at.R43	GAACCACCGACCCCCACCATGTCAAGGTGGTGCTCTAACCAAC
nLeu2S (GAG->GGA)at.R43	GCCCTATTGGGCACTACCTTTCGAGGGTAGCGTGTCTACCAAT
nSer2L (CGA->GAG)at.R43	AGTTGCCCCTACTCCGGTACCTCAAACCGGTCCGTTCAGCCGC
fMet 1G (CAT)-3.R38	TGGTTGCGGGGGCCGGATTTGAACCGACGATCTTCGGG
Ala2 (GGC)-3.R38	TGGTGGAGCTAAGCGGGATCGAACCGCTGACCTCTTGC
Arg2 (ACG->GCG)-3.R38	TGGTGCATCCGGGAGGATTCGAACCTCCGACCGCTCGG
Asn 1G72C (GTT)-3.R38	TGGCGCCTCTGACTGGACTCGAACCAGTGACATACGGA
Asp (GTC)-3.R38	TGGCGGAACGGACGGGACTCGAACCCGCGACCCCCTGC
Cys (GCA)-3.R37	TGGAGGCGCGTTCCGGAGTCGAACCGGACTAGACGGA
Gln2 (CTG)-3.R38	TGGCTGGGGTACGAGGATTCGAACCTCGGAATGCCGGA
Glu (TTC->CTC)-3.R37	TGGCGTCCCCTAGGGGATTCGAACCCCTGTTACCGCC
Gly3 (GCC)-3.R38	TGGAGCGGGAAACGAGACTCGAACTCGCGACCCCGACC
His (GTG)-3.R38	TGGGGTGGCTAATGGGATTCGAACCCACGACAACTGGA
Ile 1G72C(GAT)-3.R38	TGGTGGGCCTGAGTGGACTTGAACCACCGACCTCACCC
Leu2 (GAG)-3.R48	TGGTACCGAGGACGGGACTTGAACCCGTAAGCCCTATTGGGCACTACC
Lys (TTT->CTT)-3.R38	TGGTGGGTCGTGCAGGATTCGAACCTGCGACCAATTGA
Met (CAT)-3.R38	TGGTGGCTACGACGGGATTCGAACCTGTGACCCCATCA
Phe 32C (GAA)-3.R38	TGGTGCCCGGACTCGGAATCGAACCAAGGACACGGGGA
Ser2 (CGA)-3.R51	TGGCGGAGAGAGGGGGATTTGAACCCCCGGTAGAGTTGCCCCTACTCCGGT
Ser5 (GGA)-3.R49	TGGCGGTGAGGGGGGGATTCGAACCCCCGATACGTTGCCGTATACACAC
Thr3 (GGT)-3.R38	TGGTGCTGATAGGCAGATTCGAACTGCCGACCTCACCC
Trp (CCA)-3.R38	TGGCAGGGGCGGAGAGACTCGAACTCCCAACACCCGGT
Tyr (GTA)-3.R46	TGGTGGTGGGGGAAGGATTCGAACCTTCGAAGTCTGTGACGGCAGA
Val2 (GAC)-3.R38	TGGTGCGTCCGAGTGGACTCGAACCACCGACCCCCACC
fMet 1G (CAT)-3.R20	TGGTTGCGGGGGCCGGATTT
Ala2 (GGC)-3.R20	TGGTGGAGCTAAGCGGGATC
Arg2 (ACG->GCG)-3.R20	TGGTGCATCCGGGAGGATTC
Asn 1G72C (GTT)-3.R20	TGGCGCCTCTGACTGGACTC
Asp (GTC)-3.R20	TGGCGGAACGGACGGGACTC
Cys (GCA)-3.R20	TGGAGGCGCGTTCCGGAGTC
Gln2 (CTG)-3.R20	TGGCTGGGGTACGAGGATTC
Glu (TTC->CTC)-3.R20	TGGCGTCCCCTAGGGGATTC
Gly3 (GCC)-3.R20	TGGAGCGGGAAACGAGACTC
His (GTG)-3.R20	TGGGGTGGCTAATGGGATTC
Ile 1G72C(GAT)-3.R20	TGGTGGGCCTGAGTGGACTT
Leu2 (GAG)-3.R20	TGGTACCGAGGACGGGACTT
Lys (TTT->CTT)-3.R20	TGGTGGGTCGTGCAGGATTC
Met (CAT)-3.R20	TGGTGGCTACGACGGGATTC
Phe 32C (GAA)-3.R20	TGGTGCCCGGACTCGGAATC
Ser2 (CGA)-3.R20	TGGCGGAGAGAGGGGGATTT
Ser5 (GGA)-3.R20	TGGCGGTGAGGGGGGGATTC
Thr3 (GGT)-3.R20	TGGTGCTGATAGGCAGATTC
Trp (CCA)-3.R20	TGGCAGGGGCGGAGAGACTC
Tyr (GTA)-3.R20	TGGTGGTGGGGGAAGGATTC
Val2 (GAC)-3.R20	TGGTGCGTCCGAGTGGACTC
