# Supplementary material for: Ser/Leu-swapped cell-free translation system constructed with natural/in vitro transcribed-hybrid tRNA set
Source: Nat Commun. 2024 May 16;15:4143. doi: 10.1038/s41467-024-48056-z (PMC11099018; doi:10.1038/s41467-024-48056-z)
Supplement: Supplementary file 9 — Supplementary Data 6 [file 41467_2024_48056_MOESM9_ESM.xlsx]

## Sheet: Supplementary Data 6
Figures	Model peptide or protein samples			FASTA files	mzTab files
	mRNAs	tRNA sets	Raw data files
Figure 5 Supplementary Figures 16–25 Supplementary Tables 3 and 4	M2 mRNA (NNN = CUU)	Natural tRNA extract	20240216_QE2_LSIPAL_ESI12cmRT_sand_AcOH_PE_2024_034_A21.raw	pep4B_19aa.fasta	20240306_QE2_LSIPAL_ESI12cmRT_sand_AcOH_PE_2024_034_ADK19_22.mzTab
		Hybrid-SL tRNA set	20240216_QE2_LSIPAL_ESI12cmRT_sand_AcOH_PE_2024_034_D21.raw
		Hybrid-SL tRNA set ΔtRNA^Ser(GAG)	20240227_QE2_LSIPAL_ESI12cmRT_sand_AcOH_PE_2024_034_K21.raw
	M2 mRNA (NNN = CUC)	Natural tRNA extract	20240216_QE2_LSIPAL_ESI12cmRT_sand_AcOH_PE_2024_034_A22.raw
		Hybrid-SL tRNA set	20240216_QE2_LSIPAL_ESI12cmRT_sand_AcOH_PE_2024_034_D22.raw
		Hybrid-SL tRNA set ΔtRNA^Ser(GAG)	20240227_QE2_LSIPAL_ESI12cmRT_sand_AcOH_PE_2024_034_K22.raw
	M2 mRNA (NNN = UCU)	Natural tRNA extract	20240216_QE2_LSIPAL_ESI12cmRT_sand_AcOH_PE_2024_034_A19.raw
		Hybrid-SL tRNA set	20240216_QE2_LSIPAL_ESI12cmRT_sand_AcOH_PE_2024_034_D19.raw
		Hybrid-SL tRNA set ΔtRNA^Leu(GGA)	20240227_QE2_LSIPAL_ESI12cmRT_sand_AcOH_PE_2024_034_K19.raw
	M2 mRNA (NNN = UCC)	Natural tRNA extract	20240216_QE2_LSIPAL_ESI12cmRT_sand_AcOH_PE_2024_034_A20.raw
		Hybrid-SL tRNA set	20240216_QE2_LSIPAL_ESI12cmRT_sand_AcOH_PE_2024_034_D20.raw
		Hybrid-SL tRNA set ΔtRNA^Leu(GGA)	20240227_QE2_LSIPAL_ESI12cmRT_sand_AcOH_PE_2024_034_K20.raw
	M3 mRNA (NNN = CUU)	Natural tRNA extract	20240216_QE2_LSIPAL_ESI12cmRT_sand_AcOH_PE_2024_034_A03.raw	pep3A_19aa.fasta	20240306_QE2_LSIPAL_ESI12cmRT_sand_AcOH_PE_2024_034_ADK1_4.mzTab
		Hybrid-SL tRNA set	20240216_QE2_LSIPAL_ESI12cmRT_sand_AcOH_PE_2024_034_D03.raw
		Hybrid-SL tRNA set ΔtRNA^Leu(GGA)	20240227_QE2_LSIPAL_ESI12cmRT_sand_AcOH_PE_2024_034_K03.raw
	M3 mRNA (NNN = CUC)	Natural tRNA extract	20240216_QE2_LSIPAL_ESI12cmRT_sand_AcOH_PE_2024_034_A04.raw
		Hybrid-SL tRNA set	20240216_QE2_LSIPAL_ESI12cmRT_sand_AcOH_PE_2024_034_D04.raw
		Hybrid-SL tRNA set ΔtRNA^Leu(GGA)	20240227_QE2_LSIPAL_ESI12cmRT_sand_AcOH_PE_2024_034_K04.raw
	M3 mRNA (NNN = UCU)	Natural tRNA extract	20240216_QE2_LSIPAL_ESI12cmRT_sand_AcOH_PE_2024_034_A01.raw
		Hybrid-SL tRNA set	20240216_QE2_LSIPAL_ESI12cmRT_sand_AcOH_PE_2024_034_D01.raw
		Hybrid-SL tRNA set ΔtRNA^Ser(GAG)	20240227_QE2_LSIPAL_ESI12cmRT_sand_AcOH_PE_2024_034_K01.raw
	M3 mRNA (NNN = UCC)	Natural tRNA extract	20240216_QE2_LSIPAL_ESI12cmRT_sand_AcOH_PE_2024_034_A02.raw
		Hybrid-SL tRNA set	20240216_QE2_LSIPAL_ESI12cmRT_sand_AcOH_PE_2024_034_D02.raw
		Hybrid-SL tRNA set ΔtRNA^Ser(GAG)	20240227_QE2_LSIPAL_ESI12cmRT_sand_AcOH_PE_2024_034_K02.raw
Figure 6 Supplementary Figures 27–30	M2 mRNA (NNN = CUU)	Natural tRNA extract	20240216_QE2_LSIPAL_ESI12cmRT_sand_AcOH_PE_2024_034_A21.raw	Edit_ADK-21_pLCMS_4B2-CTT.fasta	20240303_QE2_LSIPAL_ESI12cmRT_sand_AcOH_PE_2024_034_ADK_21.mzTab
		Hybrid-SL tRNA set	20240216_QE2_LSIPAL_ESI12cmRT_sand_AcOH_PE_2024_034_D21.raw
		Hybrid-SL tRNA set ΔtRNA^Leu(GGA)	20240227_QE2_LSIPAL_ESI12cmRT_sand_AcOH_PE_2024_034_K21.raw
	M2 mRNA (NNN = CUC)	Natural tRNA extract	20240216_QE2_LSIPAL_ESI12cmRT_sand_AcOH_PE_2024_034_A22.raw	Edit_ADK-22_pLCMS_4B2-CTC.fasta	20240303_QE2_LSIPAL_ESI12cmRT_sand_AcOH_PE_2024_034_ADK_22.mzTab
		Hybrid-SL tRNA set	20240216_QE2_LSIPAL_ESI12cmRT_sand_AcOH_PE_2024_034_D22.raw
		Hybrid-SL tRNA set ΔtRNA^Leu(GGA)	20240227_QE2_LSIPAL_ESI12cmRT_sand_AcOH_PE_2024_034_K22.raw
	M2 mRNA (NNN = UCU)	Natural tRNA extract	20240216_QE2_LSIPAL_ESI12cmRT_sand_AcOH_PE_2024_034_A19.raw	Edit_ADK-19_pLCMS_4B2-TCT.fasta	20240303_QE2_LSIPAL_ESI12cmRT_sand_AcOH_PE_2024_034_ADK_19.mzTab
		Hybrid-SL tRNA set	20240216_QE2_LSIPAL_ESI12cmRT_sand_AcOH_PE_2024_034_D19.raw
		Hybrid-SL tRNA set ΔtRNA^Ser(GAG)	20240227_QE2_LSIPAL_ESI12cmRT_sand_AcOH_PE_2024_034_K19.raw
	M2 mRNA (NNN = UCC)	Natural tRNA extract	20240216_QE2_LSIPAL_ESI12cmRT_sand_AcOH_PE_2024_034_A20.raw	Edit_ADK-20_pLCMS_4B2-TCC.fasta	20240303_QE2_LSIPAL_ESI12cmRT_sand_AcOH_PE_2024_034_ADK_20.mzTab
		Hybrid-SL tRNA set	20240216_QE2_LSIPAL_ESI12cmRT_sand_AcOH_PE_2024_034_D20.raw
		Hybrid-SL tRNA set ΔtRNA^Ser(GAG)	20240227_QE2_LSIPAL_ESI12cmRT_sand_AcOH_PE_2024_034_K20.raw
	M3 mRNA (NNN = CUU)	Natural tRNA extract	20240216_QE2_LSIPAL_ESI12cmRT_sand_AcOH_PE_2024_034_A03.raw	ADK-3_pLCMS_3A-CTT.fasta	20240216_QE2_LSIPAL_ESI12cmRT_sand_AcOH_PE_2024_034_ADK_03.mzTab
		Hybrid-SL tRNA set	20240216_QE2_LSIPAL_ESI12cmRT_sand_AcOH_PE_2024_034_D03.raw
		Hybrid-SL tRNA set ΔtRNA^Leu(GGA)	20240227_QE2_LSIPAL_ESI12cmRT_sand_AcOH_PE_2024_034_K03.raw
	M3 mRNA (NNN = CUC)	Natural tRNA extract	20240216_QE2_LSIPAL_ESI12cmRT_sand_AcOH_PE_2024_034_A04.raw	ADK-4_pLCMS_3A-CTC.fasta	20240216_QE2_LSIPAL_ESI12cmRT_sand_AcOH_PE_2024_034_ADK_04.mzTab
		Hybrid-SL tRNA set	20240216_QE2_LSIPAL_ESI12cmRT_sand_AcOH_PE_2024_034_D04.raw
		Hybrid-SL tRNA set ΔtRNA^Leu(GGA)	20240227_QE2_LSIPAL_ESI12cmRT_sand_AcOH_PE_2024_034_K04.raw
	M3 mRNA (NNN = UCU)	Natural tRNA extract	20240216_QE2_LSIPAL_ESI12cmRT_sand_AcOH_PE_2024_034_A01.raw	ADK-1_pLCMS_3A-TCT.fasta	20240216_QE2_LSIPAL_ESI12cmRT_sand_AcOH_PE_2024_034_ADK_01.mzTab
		Hybrid-SL tRNA set	20240216_QE2_LSIPAL_ESI12cmRT_sand_AcOH_PE_2024_034_D01.raw
		Hybrid-SL tRNA set ΔtRNA^Ser(GAG)	20240227_QE2_LSIPAL_ESI12cmRT_sand_AcOH_PE_2024_034_K01.raw
	M3 mRNA (NNN = UCC)	Natural tRNA extract	20240216_QE2_LSIPAL_ESI12cmRT_sand_AcOH_PE_2024_034_A02.raw	ADK-2_pLCMS_3A-TCC.fasta	20240216_QE2_LSIPAL_ESI12cmRT_sand_AcOH_PE_2024_034_ADK_02.mzTab
		Hybrid-SL tRNA set	20240216_QE2_LSIPAL_ESI12cmRT_sand_AcOH_PE_2024_034_D02.raw
		Hybrid-SL tRNA set ΔtRNA^Ser(GAG)	20240227_QE2_LSIPAL_ESI12cmRT_sand_AcOH_PE_2024_034_K02.raw
Supplementary Figures 33–35	M2 mRNA (NNN = UCA)	Natural tRNA extract	20240216_QE2_LSIPAL_ESI12cmRT_sand_AcOH_PE_2024_034_A25.raw	AF-25_pLCMS_4B2-TCA.fasta	20240216_QE2_LSIPAL_ESI12cmRT_sand_AcOH_PE_2024_034_AF_25.mzTab
		Natural tRNA extract + chimeric tRNA^Ser, Lue	20240216_QE2_LSIPAL_ESI12cmRT_sand_AcOH_PE_2024_034_F25.raw
	M2 mRNA (NNN = CUA)	Natural tRNA extract	20240216_QE2_LSIPAL_ESI12cmRT_sand_AcOH_PE_2024_034_A26.raw	AF-26_pLCMS_4B2-CTA.fasta	20240216_QE2_LSIPAL_ESI12cmRT_sand_AcOH_PE_2024_034_AF_26.mzTab
		Natural tRNA extract + chimeric tRNA^Ser, Lue	20240216_QE2_LSIPAL_ESI12cmRT_sand_AcOH_PE_2024_034_F26.raw
	M2 mRNA (NNN = UCG)	Natural tRNA extract	20240216_QE2_LSIPAL_ESI12cmRT_sand_AcOH_PE_2024_034_A27.raw	AF-27_pLCMS_4B2-TCG.fasta	20240216_QE2_LSIPAL_ESI12cmRT_sand_AcOH_PE_2024_034_AF_27.mzTab
		Natural tRNA extract + chimeric tRNA^Ser, Lue	20240216_QE2_LSIPAL_ESI12cmRT_sand_AcOH_PE_2024_034_F27.raw
	M2 mRNA (NNN = CUG)	Natural tRNA extract	20240216_QE2_LSIPAL_ESI12cmRT_sand_AcOH_PE_2024_034_A28.raw	AF-28_pLCMS_4B2-CTG.fasta	20240216_QE2_LSIPAL_ESI12cmRT_sand_AcOH_PE_2024_034_AF_28.mzTab
		Natural tRNA extract + chimeric tRNA^Ser, Lue	20240216_QE2_LSIPAL_ESI12cmRT_sand_AcOH_PE_2024_034_F28.raw
	M2-1 mRNA	Natural tRNA extract	20240216_QE2_LSIPAL_ESI12cmRT_sand_AcOH_PE_2024_034_A29.raw	pepMR1.fasta	20240306_QE2_LSIPAL_ESI12cmRT_sand_AcOH_PE_2024_034_AF29.mzTab
		Natural tRNA extract + chimeric tRNA^Ser, Lue	20240216_QE2_LSIPAL_ESI12cmRT_sand_AcOH_PE_2024_034_F29.raw
	M2-2 mRNA	Natural tRNA extract	20240216_QE2_LSIPAL_ESI12cmRT_sand_AcOH_PE_2024_034_A30.raw	pepMR2.fasta	20240306_QE2_LSIPAL_ESI12cmRT_sand_AcOH_PE_2024_034_AF30.mzTab
		Natural tRNA extract + chimeric tRNA^Ser, Lue	20240216_QE2_LSIPAL_ESI12cmRT_sand_AcOH_PE_2024_034_F30.raw
	M2-3 mRNA	Natural tRNA extract	20240216_QE2_LSIPAL_ESI12cmRT_sand_AcOH_PE_2024_034_A31.raw	pepMR3.fasta	20240306_QE2_LSIPAL_ESI12cmRT_sand_AcOH_PE_2024_034_AF31.mzTab
		Natural tRNA extract + chimeric tRNA^Ser, Lue	20240216_QE2_LSIPAL_ESI12cmRT_sand_AcOH_PE_2024_034_F31.raw
	M2-4 mRNA	Natural tRNA extract	20240216_QE2_LSIPAL_ESI12cmRT_sand_AcOH_PE_2024_034_A32.raw	pepMR4.fasta	20240306_QE2_LSIPAL_ESI12cmRT_sand_AcOH_PE_2024_034_AF32.mzTab
		Natural tRNA extract + chimeric tRNA^Ser, Lue	20240216_QE2_LSIPAL_ESI12cmRT_sand_AcOH_PE_2024_034_F32.raw
Supplementary Figures 38–40	mRNA containing pa-gfp-Std	Natural tRNA extract	20240227_QE2_LSIPAL_ESI12cmRT_sand_AcOH_PE_2024_034_Y01.raw	FASTA_sfGFP_std_240126.fasta	20240227_QE2_LSIPAL_ESI12cmRT_sand_AcOH_PE_2024_034_Y01_Y11.mzTab
	mRNA containing pa-gfp-SL	Hybrid-SL tRNA set	20240227_QE2_LSIPAL_ESI12cmRT_sand_AcOH_PE_2024_034_Y11.raw
	mRNA containing pa-stv-Std	Natural tRNA extract	20240227_QE2_LSIPAL_ESI12cmRT_sand_AcOH_PE_2024_034_Y02.raw	FASTA_STV_std_240126.fasta	20240227_QE2_LSIPAL_ESI12cmRT_sand_AcOH_PE_2024_034_Y02_Y12.mzTab
	mRNA containing pa-stv-SL	Hybrid-SL tRNA set	20240227_QE2_LSIPAL_ESI12cmRT_sand_AcOH_PE_2024_034_Y12.raw
	mRNA containing pa-gal-Std	Natural tRNA extract	20240227_QE2_LSIPAL_ESI12cmRT_sand_AcOH_PE_2024_034_Y05.raw	FASTA_bGal_std_240126.fasta	20240227_QE2_LSIPAL_ESI12cmRT_sand_AcOH_PE_2024_034_Y05_Y15.mzTab
	mRNA containing pa-gal-SL	Hybrid-SL tRNA set	20240227_QE2_LSIPAL_ESI12cmRT_sand_AcOH_PE_2024_034_Y15.raw
