# Supplementary material for: Ser/Leu-swapped cell-free translation system constructed with natural/in vitro transcribed-hybrid tRNA set
Source: Nat Commun. 2024 May 16;15:4143. doi: 10.1038/s41467-024-48056-z (PMC11099018; doi:10.1038/s41467-024-48056-z)
Supplement: Supplementary file 11 — Source Data [file 41467_2024_48056_MOESM11_ESM.xlsx]

## Sheet: Fig2
	tRNA length (nt)	Number of tRNA species
	70	0
	71	1
	72	0
	73	0
	74	2
	75	4
	76	16
	77	13
	78	0
	79	0
	80	0
	81	0
	82	0
	83	0
	84	0
	85	4
	86	0
	87	4
	88	2
	89	0
	90	1
	91	0
	92	0
	93	1
	94	0
	95	0

## Sheet: Fig3, Supplementary Fig4
	tRNA sets	NNN=
		UCU	CUU
	Hybrid-Std tRNA set	1	4
	Hybrid-SL tRNA set	2	5
	Hybrid-SL tRNA set prepared without gel-purification	3	6
					m/z	Sample No.
						1	2	3	4	5	6
					799.997	113	161	122	94	103	94
					800.007	108	184	122	108	84	115
					800.016	106	166	136	116	101	80
					800.026	107	125	143	119	111	104
					800.036	123	120	129	115	114	101
					800.046	120	147	143	112	112	100
					800.056	114	178	127	76	88	77
					800.066	96	181	177	109	130	110
					800.076	109	153	181	107	118	113
					800.086	98	114	170	110	98	141
					800.095	114	128	156	103	127	110
					800.105	116	132	189	92	137	126
					800.115	116	133	195	92	117	97
					800.125	116	101	192	124	101	92
					800.135	123	101	220	110	119	88
					800.145	113	109	183	117	119	89
					800.154	99	117	173	103	137	88
					800.164	110	141	149	110	127	98
					800.174	120	185	171	104	102	65
					800.184	147	206	151	104	105	94
					800.194	128	215	152	86	111	100
					800.204	117	186	138	108	109	95
					800.214	125	190	147	100	108	84
					800.223	118	137	143	112	92	103
					800.233	96	146	111	100	107	89
					800.243	118	165	132	106	118	102
					800.253	144	130	143	90	102	105
					800.263	111	131	120	78	108	81
					800.273	105	123	127	87	98	88
					800.283	116	117	153	85	97	103
					800.293	112	124	163	89	122	90
					800.302	133	132	179	113	119	91
					800.312	152	98	158	102	144	70
					800.322	142	146	174	120	130	96
					800.332	121	174	162	144	130	79
					800.342	139	178	181	127	112	120
					800.352	120	183	159	112	108	110
					800.362	127	180	136	97	140	116
					800.371	137	161	128	113	123	102
					800.381	107	147	126	74	136	119
					800.391	120	127	161	80	150	124
					800.401	126	138	207	109	156	107
					800.411	99	128	231	145	152	112
					800.421	115	149	177	123	138	102
					800.431	126	135	166	131	134	106
					800.441	128	163	153	152	142	119
					800.45	99	188	180	114	140	131
					800.46	113	209	184	106	144	117
					800.47	123	168	141	111	153	115
					800.48	129	148	160	122	143	126
					800.49	123	153	169	82	139	97
					800.5	120	123	158	87	126	117
					800.51	106	124	193	77	129	121
					800.519	106	146	147	102	105	113
					800.529	105	175	132	129	101	100
					800.539	135	144	141	143	132	114
					800.549	133	108	154	122	133	112
					800.559	162	127	158	128	126	108
					800.569	136	150	133	138	104	115
					800.579	150	127	134	87	108	137
					800.588	136	117	162	104	125	128
					800.598	134	110	154	96	107	99
					800.608	121	127	157	101	108	88
					800.618	151	132	137	98	121	95
					800.628	133	135	149	97	109	99
					800.638	120	135	123	94	100	96
					800.648	127	149	115	83	129	106
					800.658	135	133	122	106	110	103
					800.667	120	113	116	115	116	123
					800.677	132	96	109	102	139	98
					800.687	116	114	137	96	130	109
					800.697	115	142	131	74	160	113
					800.707	102	137	145	98	168	104
					800.717	120	132	118	101	143	99
					800.727	82	92	114	97	136	91
					800.736	97	122	155	101	145	81
					800.746	119	114	173	93	114	100
					800.756	135	155	187	116	121	92
					800.766	116	154	182	85	123	96
					800.776	157	157	161	85	132	97
					800.786	144	138	147	102	156	111
					800.796	119	119	163	78	112	101
					800.806	110	111	165	97	130	113
					800.815	128	96	153	104	138	132
					800.825	115	135	110	91	110	101
					800.835	144	138	105	112	97	126
					800.845	118	137	102	102	112	100
					800.855	105	107	115	107	110	109
					800.865	102	91	116	123	114	105
					800.875	95	121	126	124	104	110
					800.885	96	119	125	98	107	111
					800.894	89	115	138	105	118	125
					800.904	106	116	143	114	121	108
					800.914	108	130	120	102	109	92
					800.924	108	131	122	84	146	83
					800.934	125	150	109	84	98	91
					800.944	125	118	101	105	110	94
					800.954	117	137	119	81	151	108
					800.963	88	146	131	83	138	127
					800.973	103	132	131	114	128	137
					800.983	111	147	129	114	144	99
					800.993	109	140	136	104	168	123
					801.003	79	122	130	102	156	106
					801.013	117	157	117	88	137	117
					801.023	101	155	130	93	136	120
					801.033	116	136	152	85	172	122
					801.042	122	109	147	102	138	114
					801.052	129	113	148	99	132	87
					801.062	100	117	148	104	137	136
					801.072	125	131	155	101	119	115
					801.082	92	129	153	80	116	83
					801.092	85	125	154	113	109	82
					801.102	120	106	145	113	100	102
					801.111	105	108	219	146	100	130
					801.121	113	122	193	124	113	115
					801.131	130	139	197	125	109	112
					801.141	118	102	185	109	85	113
					801.151	111	104	168	88	94	80
					801.161	117	109	197	115	102	88
					801.171	118	124	180	155	109	94
					801.181	103	108	198	127	104	101
					801.19	101	129	157	115	113	90
					801.2	106	121	138	115	112	120
					801.21	98	115	114	135	136	115
					801.22	124	126	123	121	159	131
					801.23	151	159	134	112	132	110
					801.24	154	135	167	136	132	101
					801.25	159	121	132	141	147	105
					801.26	132	118	138	120	144	110
					801.269	126	152	147	98	151	85
					801.279	109	128	123	113	151	94
					801.289	128	145	128	98	150	125
					801.299	117	132	134	101	147	110
					801.309	111	132	139	114	169	105
					801.319	132	110	140	106	167	112
					801.329	120	129	129	103	151	105
					801.338	113	116	149	102	110	109
					801.348	125	107	134	116	94	96
					801.358	133	121	136	89	108	73
					801.368	112	138	161	87	128	111
					801.378	104	145	134	90	95	103
					801.388	123	171	126	99	99	101
					801.398	112	189	115	70	117	88
					801.408	154	162	94	93	148	85
					801.417	149	125	133	92	135	100
					801.427	133	134	129	106	113	127
					801.437	127	172	133	123	141	98
					801.447	124	183	138	106	130	78
					801.457	102	103	115	93	96	78
					801.467	131	124	133	111	116	101
					801.477	111	104	144	105	140	74
					801.486	121	135	135	123	104	82
					801.496	118	152	127	92	111	123
					801.506	114	170	116	129	106	133
					801.516	114	142	134	106	103	109
					801.526	118	146	140	106	146	104
					801.536	112	112	133	101	113	102
					801.546	121	128	131	94	116	97
					801.556	124	133	129	74	133	79
					801.566	147	137	147	113	150	105
					801.575	139	156	135	101	130	99
					801.585	136	160	129	120	117	90
					801.595	155	172	153	152	130	92
					801.605	144	196	158	157	112	92
					801.615	116	184	134	134	108	84
					801.625	99	139	133	120	97	111
					801.635	114	136	129	104	130	105
					801.644	149	118	130	109	118	87
					801.654	136	101	151	103	132	92
					801.664	116	90	135	104	136	108
					801.674	110	112	122	108	136	94
					801.684	102	124	139	111	111	101
					801.694	120	116	152	100	103	101
					801.704	119	113	137	93	110	106
					801.713	98	123	107	89	104	93
					801.723	118	109	122	97	86	104
					801.733	103	112	135	111	90	126
					801.743	102	122	116	75	106	127
					801.753	107	128	113	104	101	110
					801.763	85	145	91	105	117	91
					801.773	80	132	94	78	108	103
					801.783	105	141	102	96	105	108
					801.793	107	141	119	134	111	67
					801.802	123	153	115	119	107	100
					801.812	89	128	111	128	112	98
					801.822	99	99	93	134	113	106
					801.832	90	99	125	147	110	95
					801.842	113	105	175	126	100	110
					801.852	88	119	135	114	104	116
					801.862	108	88	154	115	104	119
					801.871	88	115	120	111	98	93
					801.881	92	123	136	114	86	104
					801.891	97	116	117	86	123	107
					801.901	93	105	128	96	120	102
					801.911	128	91	125	95	152	82
					801.921	119	93	125	86	143	97
					801.931	121	108	114	99	114	95
					801.941	128	86	108	82	124	86
					801.951	109	86	97	104	115	102
					801.96	124	93	122	98	128	119
					801.97	99	95	136	89	102	121
					801.98	103	106	151	102	109	112
					801.99	129	96	136	142	118	89
					802	98	116	132	94	143	118
					802.01	115	95	116	108	125	104
					802.02	121	89	157	88	133	84
					802.029	122	108	113	82	143	83
					802.039	114	116	146	95	142	96
					802.049	102	111	141	94	146	101
					802.059	129	90	153	104	110	102
					802.069	143	89	148	104	103	85
					802.079	136	122	153	100	135	73
					802.089	142	110	128	109	117	117
					802.099	170	143	137	115	134	93
					802.109	157	106	155	122	155	124
					802.118	113	102	142	123	118	113
					802.128	111	115	134	122	125	143
					802.138	110	133	135	94	114	117
					802.148	115	121	110	82	124	108
					802.158	121	108	102	118	149	110
					802.168	128	110	91	124	92	84
					802.178	140	105	112	123	124	110
					802.188	129	88	100	93	121	84
					802.197	134	123	100	104	152	108
					802.207	109	97	119	87	157	112
					802.217	93	134	121	87	184	116
					802.227	115	120	107	90	160	106
					802.237	105	96	133	98	144	132
					802.247	122	86	116	82	136	126
					802.257	94	100	128	100	135	123
					802.266	96	119	140	95	121	106
					802.276	132	104	126	119	108	113
					802.286	112	104	123	86	118	115
					802.296	86	112	118	91	110	134
					802.306	78	131	148	101	115	105
					802.316	120	153	119	139	98	87
					802.326	137	141	156	132	104	102
					802.336	157	148	130	146	119	89
					802.346	133	144	137	144	131	87
					802.355	133	141	133	124	120	104
					802.365	141	169	139	82	115	119
					802.375	130	144	163	106	106	101
					802.385	117	150	176	88	140	89
					802.395	111	186	135	91	137	106
					802.405	100	198	147	86	135	130
					802.415	99	151	163	105	128	105
					802.424	115	133	160	100	128	105
					802.434	137	157	117	100	114	118
					802.444	116	121	142	108	114	98
					802.454	130	106	129	93	115	95
					802.464	126	120	148	87	108	77
					802.474	147	128	110	99	122	85
					802.484	116	134	132	78	104	122
					802.494	115	98	133	88	92	119
					802.504	122	122	127	92	123	77
					802.513	155	158	117	65	112	97
					802.523	123	105	109	85	136	115
					802.533	105	129	129	113	158	127
					802.543	141	101	136	123	152	86
					802.553	130	133	128	137	144	96
					802.563	107	121	142	102	88	138
					802.573	96	135	164	121	119	142
					802.582	85	160	185	138	103	122
					802.592	122	164	174	108	121	126
					802.602	96	113	135	78	128	99
					802.612	106	113	168	104	112	122
					802.622	105	133	158	118	119	105
					802.632	108	110	163	118	103	115
					802.642	92	99	134	108	92	127
					802.652	136	123	122	83	100	111
					802.662	127	101	109	105	115	120
					802.671	122	126	127	100	134	119
					802.681	106	107	105	107	96	111
					802.691	107	102	117	129	119	114
					802.701	111	104	124	120	108	93
					802.711	123	99	90	104	105	77
					802.721	108	99	107	109	97	112
					802.731	126	105	120	84	108	98
					802.741	146	126	141	104	109	106
					802.75	149	137	129	115	116	85
					802.76	166	114	146	120	118	87
					802.77	152	124	143	106	101	89
					802.78	115	110	136	109	93	89
					802.79	111	117	150	124	133	101
					802.8	118	130	140	99	100	94
					802.81	121	122	154	91	112	105
					802.82	113	118	157	94	134	107
					802.83	114	143	129	105	132	100
					802.839	121	102	115	94	106	90
					802.849	111	101	92	98	125	88
					802.859	101	112	110	109	133	95
					802.869	149	129	118	98	122	90
					802.879	174	102	114	92	109	107
					802.889	153	114	96	99	93	106
					802.899	132	80	80	86	108	90
					802.909	154	93	120	93	100	106
					802.918	120	130	122	90	125	151
					802.928	131	108	140	99	95	143
					802.938	109	104	157	98	95	105
					802.948	120	98	145	107	132	127
					802.958	126	102	127	88	133	155
					802.968	108	108	94	89	125	117
					802.978	102	118	125	115	123	119
					802.988	94	117	138	90	114	124
					802.997	116	134	187	100	127	114
					803.007	86	94	177	80	103	110
					803.017	109	119	153	109	110	99
					803.027	107	134	134	106	115	98
					803.037	90	139	145	113	93	115
					803.047	86	123	145	139	101	100
					803.057	93	126	150	141	99	87
					803.067	102	122	123	105	148	90
					803.077	97	113	96	121	126	97
					803.086	95	98	113	126	124	106
					803.096	120	97	114	128	131	95
					803.106	123	99	124	106	128	103
					803.116	120	117	117	92	101	130
					803.126	141	124	93	102	112	142
					803.136	125	115	102	98	131	90
					803.146	160	104	105	114	134	121
					803.155	202	115	118	103	116	129
					803.165	184	115	125	92	123	108
					803.175	191	120	122	127	149	93
					803.185	162	123	116	93	177	109
					803.195	145	112	123	88	157	104
					803.205	120	130	131	104	155	127
					803.215	114	146	130	118	164	119
					803.225	129	166	139	117	154	111
					803.235	156	172	131	116	124	143
					803.245	152	171	130	100	105	133
					803.254	146	156	109	118	105	136
					803.264	150	120	127	89	123	114
					803.274	136	143	140	111	131	103
					803.284	153	119	155	109	169	102
					803.294	185	151	143	109	132	115
					803.304	186	153	133	95	110	112
					803.314	149	138	133	93	124	118
					803.323	134	141	102	106	157	109
					803.333	101	139	115	136	146	124
					803.343	109	155	116	113	141	134
					803.353	110	153	118	101	147	124
					803.363	87	157	109	126	116	101
					803.373	113	178	116	104	135	92
					803.383	103	185	137	106	145	94
					803.393	116	130	129	100	118	115
					803.403	111	134	131	102	111	101
					803.413	135	116	159	106	101	85
					803.422	104	131	132	97	115	82
					803.432	105	140	141	74	124	127
					803.442	105	141	112	81	119	120
					803.452	93	115	109	96	106	103
					803.462	106	115	103	77	108	100
					803.472	99	112	125	94	109	95
					803.482	134	87	154	90	137	112
					803.491	119	94	113	92	122	105
					803.501	139	112	139	91	94	124
					803.511	115	118	130	154	110	129
					803.521	123	128	136	151	143	80
					803.531	125	110	132	141	192	115
					803.541	147	117	135	125	171	108
					803.551	110	106	131	141	140	121
					803.561	111	83	135	118	140	120
					803.571	134	103	155	118	125	110
					803.581	171	112	126	111	126	96
					803.59	132	111	121	87	101	105
					803.6	123	107	135	103	113	103
					803.61	125	107	104	99	118	89
					803.62	120	97	132	103	103	86
					803.63	97	90	147	110	132	104
					803.64	114	102	108	97	142	92
					803.65	135	115	126	107	116	88
					803.659	120	109	119	113	134	86
					803.669	112	104	99	79	138	86
					803.679	112	113	108	79	124	94
					803.689	102	82	119	103	102	76
					803.699	134	102	120	90	116	113
					803.709	129	103	90	90	91	94
					803.719	129	112	111	110	135	84
					803.729	124	110	100	128	101	97
					803.739	100	107	98	110	106	101
					803.749	109	89	112	94	100	121
					803.758	116	87	128	115	94	107
					803.768	121	121	150	110	108	102
					803.778	137	104	140	92	143	98
					803.788	125	108	129	87	100	119
					803.798	116	99	130	94	123	95
					803.808	102	76	116	104	118	81
					803.818	116	94	134	77	111	100
					803.828	94	98	147	86	146	111
					803.837	106	110	131	95	117	98
					803.847	78	135	118	101	117	102
					803.857	118	146	116	92	137	99
					803.867	140	103	91	91	136	111
					803.877	126	110	112	97	102	96
					803.887	100	109	109	102	150	72
					803.897	125	117	125	94	120	95
					803.907	158	129	115	96	116	100
					803.917	131	140	113	68	116	104
					803.926	132	159	124	101	119	84
					803.936	129	139	133	102	135	95
					803.946	129	120	142	92	107	94
					803.956	135	119	119	106	131	85
					803.966	140	92	123	95	118	103
					803.976	126	98	104	77	109	100
					803.986	100	108	109	80	113	107
					803.996	120	111	106	93	109	110
					804.005	111	103	92	112	127	97
					804.015	116	92	94	76	115	90
					804.025	130	87	120	84	109	116
					804.035	140	98	128	104	129	113
					804.045	126	116	124	100	137	85
					804.055	106	133	146	98	149	89
					804.065	95	119	117	79	128	98
					804.075	113	137	125	98	142	124
					804.085	120	137	127	96	119	80
					804.095	155	143	124	104	111	90
					804.104	131	142	100	98	97	120
					804.114	114	140	111	97	99	99
					804.124	130	153	92	83	107	73
					804.134	123	106	123	80	80	82
					804.144	108	123	121	64	107	94
					804.154	131	104	116	111	125	135
					804.164	164	110	118	125	122	133
					804.174	163	123	136	136	118	101
					804.183	141	123	134	108	113	129
					804.193	122	121	138	120	137	112
					804.203	118	117	153	109	123	109
					804.213	148	113	150	116	123	108
					804.223	123	109	126	84	106	105
					804.233	142	80	120	89	101	109
					804.243	157	102	127	113	126	96
					804.253	117	107	126	103	131	102
					804.263	128	105	115	121	126	108
					804.273	129	115	122	116	104	127
					804.282	123	105	104	107	138	112
					804.292	129	117	106	103	114	93
					804.302	109	123	129	101	111	101
					804.312	102	98	111	106	97	102
					804.322	118	132	107	145	109	128
					804.332	133	151	112	187	131	123
					804.342	112	164	100	116	115	96
					804.352	91	152	101	129	111	127
					804.361	115	137	97	120	137	119
					804.371	103	116	96	100	139	107
					804.381	96	123	116	109	118	126
					804.391	121	125	117	132	137	116
					804.401	123	98	114	108	112	106
					804.411	122	145	146	79	122	96
					804.421	114	120	138	92	88	101
					804.431	111	91	128	97	114	95
					804.441	158	133	109	95	129	106
					804.451	129	170	123	100	128	114
					804.46	150	151	112	89	148	124
					804.47	168	116	131	75	139	128
					804.48	133	113	141	89	120	104
					804.49	136	153	115	101	92	115
					804.5	115	113	129	97	118	106
					804.51	113	111	145	111	108	113
					804.52	128	153	139	113	126	116
					804.53	156	140	108	98	111	122
					804.539	144	121	110	133	111	110
					804.549	139	149	120	107	151	111
					804.559	123	153	146	89	131	107
					804.569	130	173	139	99	144	117
					804.579	123	142	122	89	120	151
					804.589	123	134	136	89	125	123
					804.599	132	100	126	89	129	132
					804.609	156	138	119	108	120	111
					804.619	147	111	105	118	143	128
					804.629	144	122	120	103	116	116
					804.638	119	150	125	99	111	136
					804.648	117	111	115	114	113	116
					804.658	115	100	112	106	136	107
					804.668	116	119	116	104	109	93
					804.678	96	115	138	97	101	89
					804.688	110	128	101	101	110	107
					804.698	112	102	126	85	131	93
					804.708	101	134	121	85	97	100
					804.717	117	131	135	95	127	96
					804.727	117	115	116	100	121	71
					804.737	135	129	116	85	117	98
					804.747	120	131	97	104	108	93
					804.757	106	150	90	82	102	91
					804.767	120	173	113	85	116	97
					804.777	88	177	107	78	118	85
					804.787	118	160	100	76	114	97
					804.797	121	147	122	102	114	84
					804.807	127	136	109	87	109	87
					804.816	128	122	93	98	106	109
					804.826	107	151	112	97	115	120
					804.836	87	144	109	104	110	92
					804.846	102	128	124	101	106	106
					804.856	95	151	112	131	116	106
					804.866	104	140	141	127	104	123
					804.876	100	131	131	121	116	149
					804.886	121	127	112	116	129	142
					804.895	136	123	101	126	108	117
					804.905	129	133	118	111	93	105
					804.915	104	156	100	92	110	92
					804.925	112	128	122	132	116	92
					804.935	97	119	145	130	134	111
					804.945	126	118	115	96	114	124
					804.955	114	106	124	101	125	98
					804.965	125	129	100	112	133	101
					804.975	96	119	103	95	114	105
					804.985	111	87	130	117	108	94
					804.995	94	94	126	83	107	83
					805.004	114	102	123	92	106	101
					805.014	84	98	106	95	133	111
					805.024	92	104	113	110	132	109
					805.034	99	143	136	89	139	108
					805.044	107	138	114	96	131	112
					805.054	119	125	106	121	134	100
					805.064	128	119	107	110	136	82
					805.074	136	98	113	108	122	110
					805.083	123	120	111	115	121	109
					805.093	122	99	122	105	149	108
					805.103	111	90	103	99	166	112
					805.113	144	108	105	127	142	118
					805.123	132	132	110	124	127	106
					805.133	127	111	124	102	123	96
					805.143	111	103	118	96	154	114
					805.153	138	121	119	95	133	100
					805.163	161	102	108	93	95	97
					805.173	128	94	128	95	118	103
					805.182	135	120	133	103	130	101
					805.192	143	135	119	92	134	105
					805.202	136	113	137	110	126	106
					805.212	97	111	106	112	124	101
					805.222	127	120	139	100	123	99
					805.232	164	115	141	98	132	90
					805.242	196	132	137	96	133	106
					805.252	170	120	139	96	107	104
					805.262	112	128	202	104	100	92
					805.271	135	148	187	84	111	74
					805.281	155	167	131	106	141	111
					805.291	138	153	136	109	156	90
					805.301	132	126	118	102	141	105
					805.311	146	122	112	109	118	87
					805.321	103	122	120	96	107	97
					805.331	88	100	131	82	91	105
					805.341	124	95	174	97	119	114
					805.351	117	113	148	83	85	100
					805.361	115	99	132	93	110	108
					805.37	108	115	130	87	97	122
					805.38	105	134	139	88	98	135
					805.39	109	158	153	105	114	118
					805.4	153	133	115	104	135	108
					805.41	120	92	129	105	143	104
					805.42	125	110	114	92	146	87
					805.43	122	108	111	79	160	85
					805.44	118	120	138	103	173	93
					805.45	117	97	153	105	160	115
					805.46	136	88	121	82	142	88
					805.469	140	110	131	97	115	89
					805.479	129	123	152	78	163	110
					805.489	147	99	117	101	152	96
					805.499	127	103	141	94	118	94
					805.509	137	106	114	92	107	88
					805.519	116	156	111	120	122	111
					805.529	124	148	115	99	132	111
					805.539	107	129	92	125	120	97
					805.548	112	147	92	135	126	98
					805.558	100	154	125	139	147	122
					805.568	109	121	127	111	138	102
					805.578	108	136	108	104	154	105
					805.588	124	112	114	92	127	74
					805.598	137	106	130	121	128	102
					805.608	129	89	131	88	115	135
					805.618	140	125	139	101	116	133
					805.628	159	109	114	109	136	122
					805.638	158	97	114	108	123	134
					805.648	122	103	117	116	109	159
					805.657	143	103	128	92	110	136
					805.667	149	112	151	92	110	135
					805.677	138	119	184	77	123	171
					805.687	107	83	141	93	141	145
					805.697	102	139	146	96	113	149
					805.707	122	134	172	120	115	169
					805.717	130	134	161	85	122	153
					805.727	106	112	161	72	88	155
					805.737	99	109	147	77	88	130
					805.746	93	125	145	97	86	89
					805.756	119	129	140	96	95	96
					805.766	119	118	147	111	93	83
					805.776	111	119	138	131	100	101
					805.786	125	119	121	99	108	96
					805.796	128	127	126	76	123	88
					805.806	118	119	141	99	111	112
					805.816	120	102	129	128	96	83
					805.826	124	123	133	95	106	83
					805.836	136	115	111	109	110	103
					805.845	99	94	113	114	113	98
					805.855	124	64	123	118	101	117
					805.865	105	88	97	89	102	97
					805.875	101	122	132	97	99	102
					805.885	110	122	139	90	120	121
					805.895	114	110	116	99	105	91
					805.905	117	122	101	91	107	76
					805.915	112	113	132	88	116	125
					805.925	99	104	130	67	99	94
					805.934	108	155	107	83	123	84
					805.944	96	141	126	92	106	72
					805.954	82	140	99	86	112	72
					805.964	100	116	80	86	107	95
					805.974	103	114	119	84	101	73
					805.984	112	90	134	110	111	80
					805.994	124	146	153	101	100	88
					806.004	105	136	140	96	113	94
					806.014	106	113	143	109	95	128
					806.024	113	106	112	89	84	93
					806.034	107	124	111	84	119	110
					806.043	98	134	128	114	131	80
					806.053	127	133	115	100	117	87
					806.063	119	104	126	76	99	91
					806.073	127	111	100	110	96	101
					806.083	115	121	111	124	119	91
					806.093	113	115	107	110	83	89
					806.103	129	130	144	107	102	91
					806.113	134	153	182	126	117	105
					806.123	126	100	141	121	104	117
					806.133	122	114	147	108	114	107
					806.142	118	108	152	108	111	99
					806.152	150	108	119	125	120	105
					806.162	152	113	143	124	122	88
					806.172	150	106	135	98	108	107
					806.182	139	129	122	100	117	87
					806.192	136	161	122	105	131	108
					806.202	126	104	96	100	99	101
					806.212	97	123	111	88	104	106
					806.222	111	124	137	92	94	87
					806.231	119	132	154	105	117	95
					806.241	119	89	131	103	113	104
					806.251	106	103	134	95	118	109
					806.261	118	106	119	76	111	99
					806.271	92	100	140	125	114	102
					806.281	120	93	126	135	90	121
					806.291	106	92	128	131	108	110
					806.301	113	106	133	119	139	100
					806.311	126	105	139	111	146	113
					806.321	120	121	123	137	123	119
					806.331	158	153	95	124	136	103
					806.34	147	90	112	104	182	97
					806.35	126	102	144	99	167	84
					806.36	130	110	168	108	159	92
					806.37	144	92	162	97	165	114
					806.38	123	83	148	100	135	103
					806.39	129	109	145	95	122	87
					806.4	116	96	131	124	128	97
					806.41	137	126	117	126	155	126
					806.42	137	112	128	143	166	97
					806.429	107	121	131	120	164	88
					806.439	119	127	148	118	113	98
					806.449	161	148	98	99	105	104
					806.459	115	146	114	105	131	95
					806.469	109	139	113	104	111	102
					806.479	137	118	105	106	100	112
					806.489	163	124	108	88	97	119
					806.499	131	129	97	111	124	92
					806.509	157	112	141	103	120	95
					806.519	192	137	129	81	99	116
					806.529	165	115	134	108	104	98
					806.538	143	124	113	105	95	91
					806.548	139	155	84	99	111	114
					806.558	140	148	127	113	105	110
					806.568	128	130	108	109	121	105
					806.578	112	116	102	129	116	85
					806.588	126	132	86	117	104	122
					806.598	113	125	83	96	116	137
					806.608	113	115	101	89	105	126
					806.618	138	125	118	117	121	126
					806.628	136	143	112	124	95	137
					806.638	136	108	118	129	95	107
					806.647	145	103	137	92	111	104
					806.657	131	106	120	111	119	98
					806.667	151	114	118	88	136	94
					806.677	156	100	112	87	126	105
					806.687	146	92	124	91	141	109
					806.697	147	94	110	92	155	121
					806.707	153	106	84	120	164	106
					806.717	154	96	89	111	124	126
					806.727	130	90	127	98	140	94
					806.736	114	106	110	91	133	107
					806.746	98	138	93	99	143	97
					806.756	110	130	100	89	117	79
					806.766	104	130	99	94	115	100
					806.776	129	144	88	128	118	90
					806.786	141	147	123	89	113	84
					806.796	112	111	114	107	113	102
					806.806	104	87	128	101	104	123
					806.816	121	112	126	101	135	88
					806.826	142	131	119	104	114	88
					806.836	144	125	131	73	121	95
					806.845	126	110	141	93	152	95
					806.855	100	133	135	85	125	96
					806.865	104	137	129	79	143	86
					806.875	121	115	117	90	125	102
					806.885	95	121	129	94	122	89
					806.895	84	111	127	89	117	89
					806.905	121	115	128	82	113	96
					806.915	102	71	125	91	107	102
					806.925	100	88	143	115	116	102
					806.935	116	82	150	98	130	86
					806.944	95	85	131	95	147	109
					806.954	119	108	104	97	115	85
					806.964	96	117	116	107	107	74
					806.974	109	107	130	105	91	85
					806.984	130	128	107	118	96	90
					806.994	114	114	121	82	119	96
					807.004	125	111	105	97	173	109
					807.014	106	141	116	112	122	102
					807.024	150	156	107	102	100	105
					807.034	141	127	121	80	110	105
					807.043	134	90	110	120	129	108
					807.053	114	94	138	119	109	88
					807.063	147	128	110	129	118	113
					807.073	126	107	126	99	101	119
					807.083	129	114	117	123	100	130
					807.093	114	110	103	102	129	88
					807.103	131	106	126	96	119	103
					807.113	151	93	117	116	130	101
					807.123	133	89	96	114	127	107
					807.133	110	123	93	113	125	90
					807.143	113	140	106	106	129	85
					807.153	90	129	122	120	104	78
					807.162	110	118	110	135	105	86
					807.172	110	129	92	138	95	94
					807.182	113	129	115	123	99	131
					807.192	124	124	119	102	119	133
					807.202	100	123	134	115	116	109
					807.212	129	126	129	114	152	91
					807.222	143	128	137	103	114	103
					807.232	133	109	140	110	117	105
					807.242	111	128	149	97	106	105
					807.251	123	170	160	107	132	108
					807.261	139	172	134	90	152	106
					807.271	123	127	140	98	128	87
					807.281	104	113	150	93	138	122
					807.291	119	120	131	137	176	82
					807.301	123	109	106	98	156	111
					807.311	144	73	119	85	137	123
					807.321	141	114	148	82	115	126
					807.331	131	81	139	120	135	103
					807.341	155	91	122	118	123	119
					807.351	122	126	132	91	153	102
					807.361	134	116	114	116	136	101
					807.37	104	103	165	131	127	96
					807.38	133	134	148	108	97	120
					807.39	107	118	144	116	107	115
					807.4	99	112	151	103	126	110
					807.41	80	127	127	136	138	87
					807.42	126	124	112	93	131	128
					807.43	116	129	115	75	111	95
					807.44	127	107	140	97	132	118
					807.45	105	126	114	69	96	93
					807.46	103	140	109	81	101	104
					807.47	119	103	107	109	113	101
					807.479	96	95	125	110	125	102
					807.489	103	139	104	97	121	92
					807.499	105	134	112	91	175	120
					807.509	131	111	135	107	160	98
					807.519	116	110	115	92	159	102
					807.529	103	105	120	117	136	98
					807.539	122	104	103	79	122	97
					807.549	157	100	111	100	113	99
					807.559	125	90	113	111	116	119
					807.569	132	92	116	96	115	113
					807.578	135	73	102	108	133	124
					807.588	153	99	77	82	123	112
					807.598	112	98	93	100	128	118
					807.608	124	110	109	111	114	124
					807.618	116	110	117	89	99	193
					807.628	147	106	108	99	127	171
					807.638	144	97	113	105	137	147
					807.648	143	105	117	117	148	132
					807.658	128	91	122	91	141	127
					807.668	116	96	118	97	156	110
					807.678	126	109	125	104	179	107
					807.688	121	148	133	95	149	114
					807.697	126	127	152	82	145	109
					807.707	107	137	136	90	138	88
					807.717	88	135	138	131	125	107
					807.727	104	140	113	114	136	94
					807.737	86	118	122	108	116	104
					807.747	98	142	155	110	106	102
					807.757	110	114	154	103	123	119
					807.767	119	126	139	129	85	110
					807.777	98	166	144	114	99	96
					807.787	121	156	132	76	123	99
					807.797	92	102	117	104	86	109
					807.806	114	112	139	101	115	143
					807.816	92	149	110	100	148	140
					807.826	95	124	98	105	167	120
					807.836	110	124	95	115	123	105
					807.846	97	111	99	128	132	86
					807.856	110	119	113	120	122	110
					807.866	96	128	150	118	112	103
					807.876	103	124	119	118	108	107
					807.886	101	134	116	118	108	89
					807.896	99	119	108	119	109	92
					807.905	103	102	126	118	100	80
					807.915	117	96	134	93	112	110
					807.925	106	100	131	121	136	80
					807.935	120	103	135	108	126	89
					807.945	124	114	118	90	109	127
					807.955	119	128	127	95	112	79
					807.965	116	111	150	103	106	91
					807.975	110	144	145	107	112	98
					807.985	114	110	141	101	84	94
					807.995	96	132	151	90	104	103
					808.005	121	128	125	80	122	104
					808.014	149	127	109	99	133	113
					808.024	157	114	120	110	94	138
					808.034	152	108	167	94	114	80
					808.044	177	100	140	97	150	79
					808.054	144	115	140	90	113	109
					808.064	123	127	148	100	114	122
					808.074	118	114	146	101	117	157
					808.084	131	119	140	93	117	141
					808.094	143	94	119	91	110	144
					808.104	161	104	124	96	121	117
					808.114	115	101	158	103	136	144
					808.124	123	87	147	84	134	132
					808.133	104	117	136	111	139	121
					808.143	123	126	118	123	136	111
					808.153	136	130	136	94	123	102
					808.163	157	118	100	119	111	92
					808.173	148	115	91	113	109	100
					808.183	163	86	100	107	119	103
					808.193	141	142	121	119	100	95
					808.203	131	94	131	104	127	88
					808.213	128	86	140	99	159	102
					808.223	119	118	128	114	132	113
					808.233	140	121	132	120	109	118
					808.242	126	146	120	116	140	87
					808.252	149	116	122	113	120	95
					808.262	142	122	146	102	145	112
					808.272	141	130	109	118	140	105
					808.282	130	106	114	130	164	94
					808.292	132	95	128	104	139	116
					808.302	112	104	158	104	129	98
					808.312	100	99	134	101	154	88
					808.322	144	132	125	102	149	68
					808.332	137	155	114	95	148	102
					808.342	145	133	129	110	136	95
					808.351	158	151	128	116	138	123
					808.361	141	154	129	91	147	97
					808.371	118	155	137	112	137	93
					808.381	127	149	162	133	168	127
					808.391	103	126	152	111	125	120
					808.401	103	112	153	121	129	99
					808.411	132	135	113	88	145	112
					808.421	129	109	118	118	113	99
					808.431	127	108	129	144	114	96
					808.441	90	152	131	112	101	96
					808.451	120	137	130	110	120	84
					808.461	126	129	104	97	124	83
					808.471	124	145	109	88	96	108
					808.48	158	162	112	86	126	103
					808.49	151	172	151	91	110	114
					808.5	134	99	132	79	137	123
					808.51	111	105	145	85	107	108
					808.52	110	130	99	97	129	115
					808.53	123	135	109	73	161	153
					808.54	94	137	112	88	128	162
					808.55	102	147	96	96	98	137
					808.56	97	142	141	84	117	100
					808.57	114	138	154	100	112	91
					808.58	110	133	117	117	120	96
					808.589	100	118	116	97	116	104
					808.599	122	96	136	103	98	86
					808.609	136	102	130	122	104	88
					808.619	129	135	156	113	107	102
					808.629	138	152	128	97	132	89
					808.639	102	150	110	93	138	92
					808.649	149	140	130	92	119	86
					808.659	138	115	128	80	128	86
					808.669	136	117	130	131	114	89
					808.679	123	132	128	106	149	94
					808.689	118	120	107	92	148	106
					808.698	100	107	122	103	125	106
					808.708	137	90	117	101	144	141
					808.718	140	105	94	90	140	108
					808.728	128	123	120	97	112	101
					808.738	108	118	102	124	118	122
					808.748	110	113	110	126	125	125
					808.758	123	123	105	98	97	103
					808.768	110	142	141	98	93	125
					808.778	116	127	110	95	111	124
					808.788	93	137	111	110	112	132
					808.798	103	107	149	97	108	111
					808.808	114	106	138	94	125	108
					808.817	126	99	136	86	153	137
					808.827	127	118	141	108	109	101
					808.837	115	85	160	113	127	63
					808.847	107	112	172	81	118	92
					808.857	108	120	179	105	125	93
					808.867	140	104	169	109	145	127
					808.877	140	100	176	79	138	108
					808.887	180	116	166	100	116	134
					808.897	150	71	150	93	111	155
					808.907	120	90	120	73	96	151
					808.917	115	109	129	81	114	179
					808.927	106	107	97	98	121	144
					808.937	87	107	98	90	129	147
					808.946	93	112	124	83	130	144
					808.956	90	84	127	98	131	149
					808.966	114	118	112	94	120	125
					808.976	92	107	100	99	133	126
					808.986	112	94	132	105	140	107
					808.996	101	96	138	83	132	122
					809.006	96	123	132	95	124	126
					809.016	97	119	119	87	158	109
					809.026	111	129	144	86	138	85
					809.036	125	117	177	108	98	76
					809.046	96	108	145	101	96	101
					809.056	126	122	137	99	113	76
					809.065	140	97	137	111	140	90
					809.075	137	105	115	122	148	102
					809.085	148	104	117	131	108	94
					809.095	127	111	116	119	123	112
					809.105	155	119	123	127	136	128
					809.115	136	123	118	115	131	86
					809.125	134	114	115	142	123	90
					809.135	113	129	98	109	135	124
					809.145	131	145	124	120	132	123
					809.155	108	148	130	97	153	104
					809.165	109	115	130	99	134	110
					809.174	110	98	123	101	132	109
					809.184	137	108	88	104	127	98
					809.194	133	112	112	106	131	100
					809.204	162	107	131	96	102	109
					809.214	144	129	123	90	111	117
					809.224	139	133	103	114	128	135
					809.234	172	124	138	107	124	124
					809.244	192	115	99	100	128	115
					809.254	146	95	111	82	143	115
					809.264	160	98	104	88	118	121
					809.274	167	97	95	82	113	98
					809.284	146	127	123	122	135	101
					809.293	145	110	175	120	123	99
					809.303	151	100	168	152	116	97
					809.313	162	91	131	127	105	102
					809.323	156	104	136	97	100	90
					809.333	134	107	129	101	114	108
					809.343	139	93	130	104	132	85
					809.353	154	109	146	95	130	83
					809.363	113	121	143	104	123	99
					809.373	106	109	138	106	125	103
					809.383	130	101	130	96	108	110
					809.393	138	97	131	105	114	103
					809.403	130	97	126	113	152	100
					809.413	114	95	116	104	131	114
					809.423	116	104	100	95	153	95
					809.432	110	106	132	104	113	90
					809.442	116	103	133	87	150	103
					809.452	123	75	102	89	137	100
					809.462	117	107	130	101	118	115
					809.472	138	101	118	111	121	93
					809.482	128	110	93	113	141	118
					809.492	130	106	115	78	144	134
					809.502	108	114	84	109	111	102
					809.512	113	92	114	97	133	86
					809.522	145	109	75	86	144	115
					809.532	125	97	95	111	139	86
					809.542	139	112	118	114	114	101
					809.551	127	101	95	103	154	74
					809.561	120	123	103	97	135	102
					809.571	104	120	120	91	110	102
					809.581	125	141	127	100	118	124
					809.591	133	149	158	111	110	169
					809.601	113	125	130	88	116	135
					809.611	89	109	112	102	125	115
					809.621	112	122	112	91	124	111
					809.631	140	114	149	102	124	92
					809.641	98	118	115	118	113	114
					809.651	113	116	82	90	102	100
					809.661	104	131	122	90	116	97
					809.67	109	169	114	94	104	100
					809.68	115	155	92	84	145	104
					809.69	104	116	132	81	168	98
					809.7	125	130	101	70	146	85
					809.71	149	138	123	99	157	85
					809.72	145	116	120	91	124	92
					809.73	127	140	110	77	112	102
					809.74	106	166	105	78	129	107
					809.75	122	136	99	94	123	94
					809.76	119	121	93	104	121	100
					809.77	135	130	129	84	109	68
					809.78	114	117	139	84	114	77
					809.79	116	111	112	97	120	71
					809.799	101	115	106	65	112	98
					809.809	100	111	114	91	143	108
					809.819	101	143	105	99	115	113
					809.829	102	131	113	96	122	86
					809.839	110	135	105	78	113	117
					809.849	94	111	122	93	135	100
					809.859	109	106	116	92	133	79
					809.869	123	111	116	94	108	73
					809.879	115	134	119	79	120	90
					809.889	119	122	117	108	121	114
					809.899	142	114	135	125	90	114
					809.909	153	112	108	110	98	100
					809.918	135	101	104	127	97	119
					809.928	126	102	104	98	97	104
					809.938	125	123	122	116	104	106
					809.948	134	109	129	125	96	84
					809.958	183	123	137	118	91	89
					809.968	192	108	153	121	84	99
					809.978	131	109	166	129	99	100
					809.988	123	107	149	130	98	113
					809.998	161	109	170	99	123	127
					810.008	173	99	153	94	137	120
					810.018	149	87	116	133	114	138
					810.028	171	122	146	155	124	73
					810.038	153	145	133	132	134	101
					810.048	136	131	119	153	160	102
					810.058	134	118	116	148	136	102
					810.067	137	94	157	142	122	115
					810.077	137	95	128	156	128	91
					810.087	131	116	130	136	93	117
					810.097	136	110	134	146	112	101
					810.107	134	87	126	119	123	88
					810.117	120	114	117	99	142	104
					810.127	148	90	137	108	110	97
					810.137	140	100	130	92	125	88
					810.147	111	104	121	75	148	73
					810.157	126	106	116	87	135	98
					810.167	117	85	117	92	139	97
					810.177	137	97	154	82	141	91
					810.187	102	144	148	114	131	75
					810.196	114	162	108	104	165	73
					810.206	106	132	129	92	177	103
					810.216	109	136	124	85	172	112
					810.226	113	123	127	89	184	105
					810.236	104	136	112	84	166	105
					810.246	112	110	105	89	125	128
					810.256	114	98	141	89	125	134
					810.266	139	84	107	127	146	101
					810.276	146	110	130	132	148	110
					810.286	152	109	120	77	115	146
					810.296	145	129	108	92	122	195
					810.306	122	96	148	117	122	169
					810.316	127	93	131	97	141	143
					810.325	128	90	133	101	133	142
					810.335	128	104	139	105	155	120
					810.345	121	120	135	122	127	93
					810.355	125	134	144	65	113	110
					810.365	103	99	115	82	112	129
					810.375	154	102	98	88	120	118
					810.385	139	112	105	98	140	117
					810.395	134	122	110	114	132	94
					810.405	146	143	134	98	120	109
					810.415	167	129	144	94	134	115
					810.425	143	118	139	114	129	95
					810.435	154	110	113	137	131	108
					810.444	101	109	124	131	115	112
					810.455	102	109	105	145	105	125
					810.464	138	138	111	116	107	107
					810.474	100	148	107	106	125	115
					810.484	111	103	115	96	127	134
					810.494	123	86	94	103	112	119
					810.504	145	101	100	110	127	124
					810.514	134	108	115	111	135	92
					810.524	120	98	148	101	100	113
					810.534	110	108	118	85	90	109
					810.544	142	126	116	105	115	124
					810.554	122	108	115	105	109	125
					810.564	129	121	109	117	101	144
					810.574	112	124	125	106	85	136
					810.583	143	99	109	114	124	109
					810.593	160	113	114	104	120	126
					810.603	126	108	121	93	102	110
					810.613	121	126	141	114	112	134
					810.623	144	93	119	96	146	108
					810.633	150	105	141	76	131	105
					810.643	120	104	121	88	113	130
					810.653	137	127	142	86	120	105
					810.663	154	131	132	92	149	87
					810.673	157	105	136	99	137	103
					810.683	130	99	105	122	146	116
					810.693	137	104	109	105	122	98
					810.703	139	112	94	116	133	93
					810.713	130	132	128	125	147	133
					810.722	128	111	146	95	131	108
					810.732	131	105	146	99	113	133
					810.742	133	134	149	92	137	103
					810.752	123	152	149	102	114	108
					810.762	138	153	137	109	152	87
					810.772	127	133	123	94	171	102
					810.782	121	168	153	83	179	96
					810.792	88	170	167	86	146	107
					810.802	128	132	145	69	131	99
					810.812	91	127	143	94	101	114
					810.822	85	138	125	104	127	93
					810.832	115	130	129	97	155	91
					810.842	123	110	171	100	117	141
					810.852	104	111	150	87	123	137
					810.861	80	131	141	105	110	95
					810.871	100	108	103	107	140	106
					810.881	127	98	127	111	108	113
					810.891	144	128	102	109	113	118
					810.901	135	143	94	110	127	84
					810.911	127	128	125	91	135	105
					810.921	123	110	137	110	138	105
					810.931	125	137	149	106	123	85
					810.941	114	134	111	81	121	93
					810.951	103	175	123	119	104	101
					810.961	112	148	142	118	124	106
					810.971	109	140	178	101	142	96
					810.981	104	140	139	92	149	71
					810.991	100	163	122	91	119	94
					811	100	164	131	119	104	93
					811.01	97	146	152	96	123	123
					811.02	123	146	157	93	124	92
					811.03	152	131	128	115	101	91
					811.04	145	114	111	102	110	93
					811.05	117	104	110	100	129	123
					811.06	118	108	158	148	123	117
					811.07	118	108	125	112	112	125
					811.08	124	122	112	130	104	115
					811.09	119	130	129	146	131	128
					811.1	145	134	115	143	127	99
					811.11	144	123	92	142	128	108
					811.12	119	133	96	152	128	103
					811.13	146	174	112	121	122	103
					811.139	133	177	122	116	137	100
					811.149	161	157	116	112	102	94
					811.159	198	127	136	142	123	120
					811.169	146	117	121	128	118	111
					811.179	142	103	146	155	106	59
					811.189	151	117	145	137	155	94
					811.199	179	113	113	115	176	108
					811.209	169	146	119	88	151	134
					811.219	149	154	120	109	129	111
					811.229	149	137	112	139	141	112
					811.239	149	129	102	110	156	129
					811.249	108	120	130	122	142	113
					811.259	140	118	112	122	129	109
					811.269	145	143	130	135	128	128
					811.279	126	136	93	142	131	109
					811.288	96	133	113	111	147	116
					811.298	115	114	114	115	154	86
					811.308	101	156	130	113	144	100
					811.318	117	169	117	109	156	118
					811.328	139	152	119	123	158	127
					811.338	157	135	121	107	140	91
					811.348	144	130	125	77	119	81
					811.358	122	133	127	114	113	102
					811.368	149	128	115	92	112	120
					811.378	151	113	117	93	129	113
					811.388	140	122	110	99	99	114
					811.398	124	97	130	98	123	119
					811.408	153	103	143	115	109	106
					811.418	158	122	126	93	132	83
					811.428	170	124	126	89	105	105
					811.437	135	109	127	115	135	100
					811.447	151	96	110	106	155	88
					811.457	128	120	102	100	163	112
					811.467	109	118	127	114	158	98
					811.477	141	101	105	123	134	111
					811.487	121	118	116	105	131	96
					811.497	125	120	110	79	145	71
					811.507	145	125	132	90	144	90
					811.517	131	119	107	95	149	87
					811.527	100	113	136	98	147	100
					811.537	96	110	117	123	140	101
					811.547	100	131	112	98	137	96
					811.557	85	111	110	95	151	118
					811.567	78	120	113	115	106	116
					811.577	110	115	111	109	107	97
					811.586	104	115	123	122	104	119
					811.596	110	68	88	107	104	106
					811.606	109	99	113	92	106	87
					811.616	127	102	131	93	124	99
					811.626	150	101	151	80	136	118
					811.636	150	124	98	88	122	104
					811.646	161	105	129	107	99	98
					811.656	138	101	130	97	125	117
					811.666	135	118	127	90	126	119
					811.676	121	97	114	82	104	144
					811.686	94	106	133	88	96	118
					811.696	109	116	112	96	94	112
					811.706	135	97	115	103	111	88
					811.716	125	98	109	117	114	118
					811.726	142	88	109	114	115	100
					811.735	121	93	119	104	127	104
					811.745	127	94	97	83	132	78
					811.755	116	112	89	92	113	122
					811.765	89	108	110	61	105	124
					811.775	69	123	98	97	139	101
					811.785	122	109	94	88	106	89
					811.795	95	104	78	85	121	108
					811.805	98	117	83	87	129	105
					811.815	91	122	98	94	167	91
					811.825	96	156	133	92	156	97
					811.835	101	169	136	95	155	102
					811.845	112	152	190	82	153	116
					811.855	105	125	195	107	116	100
					811.865	105	148	144	94	105	116
					811.875	116	116	130	107	111	117
					811.884	114	126	141	112	127	95
					811.894	138	110	107	103	113	90
					811.904	118	128	107	113	132	103
					811.914	104	109	142	107	104	121
					811.924	125	122	106	118	113	108
					811.934	111	137	130	105	132	96
					811.944	138	113	133	115	98	101
					811.954	115	77	96	106	94	85
					811.964	136	109	101	92	104	86
					811.974	119	111	104	112	115	88
					811.984	132	104	137	131	123	97
					811.994	128	132	126	89	111	90
					812.004	145	119	117	120	104	98
					812.014	123	135	128	97	103	82
					812.024	115	162	113	119	120	103
					812.034	118	145	106	92	136	91
					812.043	140	148	112	117	125	110
					812.053	132	129	130	114	136	94
					812.063	142	124	103	120	137	87
					812.073	113	138	125	131	117	86
					812.083	153	193	101	171	116	106
					812.093	162	154	90	167	90	87
					812.103	153	139	105	135	103	83
					812.113	107	141	106	111	103	92
					812.123	135	109	107	111	107	90
					812.133	110	132	110	94	95	75
					812.143	99	123	141	101	106	106
					812.153	96	112	114	119	114	115
					812.163	111	95	117	104	113	118
					812.173	92	95	112	111	109	87
					812.183	108	96	138	82	145	113
					812.192	113	124	143	80	144	123
					812.202	123	126	149	110	132	101
					812.212	118	128	110	100	136	97
					812.222	141	143	140	104	129	103
					812.232	121	125	132	118	119	95
					812.242	127	113	132	131	112	102
					812.252	120	134	141	115	101	84
					812.262	116	139	114	103	119	98
					812.272	97	149	118	124	108	113
					812.282	102	141	130	124	113	123
					812.292	104	141	111	96	136	115
					812.302	127	136	123	102	114	113
					812.312	111	145	143	98	133	111
					812.322	138	152	147	94	130	141
					812.332	117	127	128	102	111	111
					812.341	111	140	119	88	117	119
					812.351	132	135	150	87	115	104
					812.361	106	126	150	105	120	136
					812.371	107	129	155	105	101	135
					812.381	132	129	174	132	99	128
					812.391	130	98	189	111	76	99
					812.401	147	91	184	95	87	111
					812.411	169	132	149	83	113	92
					812.421	165	96	120	111	166	108
					812.431	153	100	122	117	149	152
					812.441	118	99	128	89	157	132
					812.451	137	122	142	73	134	120
					812.461	119	136	135	135	128	95
					812.471	131	85	104	145	102	92
					812.481	141	97	119	130	86	110
					812.491	144	107	154	123	123	84
					812.5	117	140	127	83	154	99
					812.51	106	100	111	83	182	111
					812.52	118	130	127	114	138	124
					812.53	130	139	102	96	124	99
					812.54	114	120	121	96	145	102
					812.55	129	126	110	110	157	77
					812.56	115	132	116	88	177	80
					812.57	110	98	109	100	175	85
					812.58	119	95	133	106	131	120
					812.59	105	96	142	119	172	128
					812.6	126	105	115	94	169	139
					812.61	100	113	102	100	128	129
					812.62	107	114	87	97	116	94
					812.63	128	101	116	100	131	116
					812.64	134	77	109	97	102	124
					812.65	82	101	112	101	125	100
					812.66	88	108	120	103	137	112
					812.669	85	117	141	107	176	104
					812.679	97	137	115	84	146	79
					812.689	98	142	139	90	115	87
					812.699	118	105	146	99	134	85
					812.709	133	103	143	81	122	94
					812.719	138	112	134	98	106	94
					812.729	121	118	131	121	109	95
					812.739	141	113	124	141	107	100
					812.749	142	100	93	122	106	113
					812.759	159	103	130	86	107	125
					812.769	140	129	131	102	96	92
					812.779	111	130	121	97	129	99
					812.789	118	121	137	76	106	85
					812.799	114	110	136	87	118	107
					812.809	138	110	131	91	93	107
					812.819	127	82	102	73	116	116
					812.828	132	91	119	108	121	126
					812.838	122	121	122	78	110	112
					812.848	89	115	150	95	96	84
					812.858	113	124	136	95	158	87
					812.868	91	95	138	92	141	102
					812.878	113	103	142	100	135	125
					812.888	112	113	145	107	122	114
					812.898	118	105	117	99	138	102
					812.908	99	94	112	110	125	122
					812.918	115	71	142	105	123	92
					812.928	123	94	153	74	110	83
					812.938	111	104	158	92	108	110
					812.948	118	87	122	112	111	88
					812.958	108	111	127	113	132	94
					812.968	121	97	125	103	122	119
					812.978	126	108	99	96	133	148
					812.988	107	112	102	89	133	120
					812.997	108	108	125	97	116	140
					813.008	105	113	105	90	134	122
					813.017	112	107	124	74	127	124
					813.027	114	98	119	100	98	77
					813.037	106	119	141	67	111	102
					813.047	104	113	148	91	129	110
					813.057	122	111	157	115	134	132
					813.067	96	122	136	111	114	145
					813.077	109	140	130	110	131	132
					813.087	100	124	150	109	103	122
					813.097	113	138	134	97	145	117
					813.107	129	121	124	90	135	122
					813.117	137	136	138	85	121	108
					813.127	116	130	115	80	117	120
					813.137	131	104	107	107	145	108
					813.147	115	107	133	123	147	111
					813.157	116	126	122	164	130	113
					813.167	111	106	141	143	110	98
					813.177	109	132	150	120	116	126
					813.186	115	108	153	114	120	100
					813.196	143	109	137	115	108	117
					813.206	138	121	129	111	118	75
					813.216	114	127	114	127	134	108
					813.226	103	136	114	105	121	110
					813.236	91	114	116	111	119	114
					813.246	117	108	113	100	109	102
					813.256	154	119	126	105	114	102
					813.266	157	117	117	109	111	107
					813.276	138	111	139	104	113	98
					813.286	122	108	120	118	111	87
					813.296	137	120	111	100	132	72
					813.306	138	135	132	111	115	68
					813.316	137	140	125	104	131	90
					813.326	119	162	106	128	146	85
					813.336	133	139	118	148	125	123
					813.346	118	100	121	147	124	133
					813.356	136	116	140	137	108	150
					813.365	114	117	156	114	125	119
					813.375	133	118	145	89	143	119
					813.385	105	120	150	117	122	118
					813.395	117	130	140	117	131	124
					813.405	143	115	106	118	125	95
					813.415	140	124	109	96	138	96
					813.425	126	142	107	97	116	116
					813.435	136	128	101	145	115	91
					813.445	120	124	106	149	119	93
					813.455	127	131	127	130	144	98
					813.465	145	151	125	118	127	99
					813.475	181	117	126	103	141	112
					813.485	184	111	145	118	136	91
					813.495	192	117	154	97	125	87
					813.505	172	148	158	98	115	110
					813.515	177	143	150	112	120	113
					813.524	152	148	148	135	139	86
					813.534	129	141	140	122	151	119
					813.544	103	118	130	116	177	120
					813.554	136	131	134	132	124	111
					813.564	117	135	129	110	124	83
					813.574	100	135	140	119	118	94
					813.584	99	152	115	104	146	116
					813.594	119	127	120	91	124	112
					813.604	125	141	139	86	124	93
					813.614	114	123	119	85	117	104
					813.624	125	128	135	125	111	100
					813.634	162	127	160	114	108	91
					813.644	134	154	109	111	106	113
					813.654	95	152	114	94	129	98
					813.664	103	105	94	98	116	126
					813.674	92	105	95	102	112	124
					813.684	102	105	120	103	113	114
					813.694	100	108	137	120	110	116
					813.703	109	96	123	100	92	141
					813.713	148	108	121	99	126	114
					813.723	159	89	128	109	140	89
					813.733	134	122	128	120	125	100
					813.743	116	119	114	155	116	124
					813.753	118	104	125	121	114	108
					813.763	103	89	110	139	145	102
					813.773	107	109	89	106	140	110
					813.783	96	101	98	94	115	99
					813.793	107	76	130	107	109	113
					813.803	78	107	101	110	95	119
					813.813	110	116	100	118	99	146
					813.823	123	111	114	112	124	103
					813.833	116	116	131	107	158	104
					813.843	124	105	121	99	130	110
					813.853	115	121	121	91	135	99
					813.863	106	90	139	89	144	83
					813.873	123	92	144	92	142	94
					813.883	135	108	140	92	155	86
					813.893	166	122	130	88	160	96
					813.903	142	92	130	88	132	115
					813.912	133	96	127	85	125	98
					813.922	156	76	128	81	123	107
					813.932	173	84	129	102	115	102
					813.942	154	113	92	86	131	107
					813.952	145	112	119	104	107	129
					813.962	118	116	125	101	108	73
					813.972	119	136	107	117	132	94
					813.982	127	103	106	111	166	102
					813.992	115	104	116	99	147	97
					814.002	120	110	90	113	111	94
					814.012	125	106	98	106	129	102
					814.022	91	98	106	97	117	107
					814.032	106	98	112	110	130	103
					814.042	109	97	126	95	130	90
					814.052	132	128	119	100	149	84
					814.062	140	107	141	109	97	120
					814.072	110	113	129	118	130	125
					814.082	136	102	138	107	135	87
					814.091	149	106	124	118	129	107
					814.101	115	97	97	108	162	100
					814.111	134	94	100	135	155	122
					814.121	143	123	131	119	146	114
					814.131	152	117	116	106	161	95
					814.141	164	120	135	106	149	118
					814.151	118	121	131	107	149	113
					814.161	133	107	133	91	181	98
					814.171	144	100	130	121	176	113
					814.181	155	116	152	94	155	102
					814.191	187	123	134	117	140	110
					814.201	154	114	150	103	136	80
					814.211	176	131	161	84	134	109
					814.221	181	95	140	101	126	122
					814.231	161	110	129	97	137	108
					814.241	137	136	136	80	154	74
					814.251	153	137	153	92	145	104
					814.261	152	113	156	89	143	111
					814.271	168	112	145	101	139	101
					814.28	166	113	132	108	124	76
					814.29	163	109	118	93	108	89
					814.3	121	108	134	106	113	128
					814.31	117	105	139	108	112	115
					814.32	125	115	107	124	119	105
					814.33	149	123	116	107	115	109
					814.34	128	107	97	109	153	103
					814.35	123	100	131	104	127	103
					814.36	105	111	140	93	120	113
					814.37	125	134	133	122	109	127
					814.38	119	94	112	92	104	138
					814.39	97	99	116	121	109	114
					814.4	115	90	104	96	124	91
					814.41	103	102	110	98	134	96
					814.42	129	110	119	95	122	126
					814.43	128	112	131	85	119	105
					814.44	146	94	113	98	125	105
					814.45	146	106	113	91	105	132
					814.46	140	125	124	95	112	102
					814.47	121	121	105	100	111	138
					814.48	89	107	93	119	121	137
					814.49	119	79	103	145	111	121
					814.499	113	120	111	129	109	132
					814.509	116	102	159	113	109	116
					814.519	131	102	134	107	130	99
					814.529	125	110	137	104	125	102
					814.539	135	110	146	97	107	112
					814.549	148	123	128	97	127	146
					814.559	130	120	122	105	128	143
					814.569	113	109	122	117	109	104
					814.579	103	118	148	119	102	114
					814.589	124	110	108	126	100	134
					814.599	125	138	123	109	121	114
					814.609	87	126	156	97	100	101
					814.619	105	150	117	92	109	97
					814.629	116	119	134	93	118	98
					814.639	91	151	128	102	138	85
					814.649	93	154	115	77	141	98
					814.659	98	102	125	82	152	89
					814.669	98	122	118	122	165	96
					814.679	129	138	102	122	143	91
					814.688	144	144	115	107	140	92
					814.698	126	108	115	80	118	120
					814.708	118	102	109	110	103	131
					814.718	107	132	110	118	117	91
					814.728	132	124	124	102	128	90
					814.738	95	115	130	90	110	124
					814.748	107	110	141	96	125	104
					814.758	125	79	154	116	122	110
					814.768	121	97	123	84	129	110
					814.778	113	112	129	95	115	80
					814.788	108	126	142	101	107	110
					814.798	111	126	130	125	153	101
					814.808	115	99	129	101	144	128
					814.818	114	103	163	83	122	116
					814.828	134	92	147	90	113	103
					814.838	98	117	115	89	149	87
					814.848	103	142	103	101	151	83
					814.858	111	144	101	84	122	104
					814.868	130	178	109	109	137	106
					814.878	155	177	78	93	134	78
					814.888	131	140	98	79	145	85
					814.898	108	117	103	105	141	104
					814.908	90	168	100	114	135	107
					814.917	109	132	110	102	116	69
					814.927	114	122	108	101	109	83
					814.937	95	138	110	112	96	101
					814.947	105	119	113	119	106	87
					814.957	146	114	108	98	120	78
					814.967	135	143	114	99	107	79
					814.977	124	127	118	82	112	112
					814.987	132	118	127	108	119	118
					814.997	119	100	115	90	160	85
					815.007	169	143	115	120	150	95
					815.017	175	118	89	99	147	85
					815.027	161	120	101	105	104	97
					815.037	139	127	106	94	142	93
					815.047	151	154	132	99	122	90
					815.057	157	124	134	99	117	93
					815.067	130	106	147	94	127	105
					815.077	112	108	140	84	130	102
					815.087	134	127	139	106	107	102
					815.097	104	109	129	96	103	122
					815.106	103	114	142	109	111	117
					815.116	98	120	133	90	130	105
					815.126	140	129	126	102	156	91
					815.136	114	128	124	95	140	99
					815.146	119	111	122	97	156	102
					815.156	140	95	124	100	129	60
					815.166	99	120	116	97	148	90
					815.176	128	113	100	104	166	105
					815.186	164	88	120	94	139	111
					815.196	153	118	124	101	127	107
					815.206	177	116	150	115	119	101
					815.216	169	128	136	116	115	113
					815.226	177	129	133	108	106	98
					815.236	136	130	152	87	100	70
					815.246	121	130	121	104	104	95
					815.256	121	106	117	88	118	114
					815.266	154	119	137	84	97	111
					815.276	145	118	148	117	110	105
					815.286	133	109	116	72	105	109
					815.296	131	101	136	64	94	127
					815.306	138	117	126	90	110	123
					815.316	144	127	129	84	113	111
					815.326	128	119	119	77	96	111
					815.336	115	102	103	76	131	103
					815.346	116	83	135	96	123	108
					815.355	135	106	134	82	124	122
					815.365	120	99	117	92	143	130
					815.375	108	94	117	101	124	134
					815.385	117	96	147	115	110	129
					815.395	142	95	137	130	126	112
					815.405	137	127	133	117	129	116
					815.415	111	125	139	116	129	99
					815.425	137	124	125	115	149	94
					815.435	132	120	105	120	145	125
					815.445	138	155	120	119	129	112
					815.455	118	149	127	112	99	109
					815.465	155	147	107	129	100	125
					815.475	159	103	116	111	104	109
					815.485	132	118	148	115	129	134
					815.495	133	93	118	88	129	153
					815.505	153	100	153	86	101	164
					815.515	147	92	138	89	121	142
					815.525	172	93	161	103	119	151
					815.535	147	94	141	108	110	113
					815.545	123	105	118	73	118	110
					815.555	112	115	116	99	99	116
					815.564	123	89	108	85	109	119
					815.574	117	95	96	120	108	119
					815.584	114	111	128	106	96	108
					815.594	128	100	113	81	112	91
					815.604	127	91	105	89	103	82
					815.614	125	113	112	96	120	116
					815.624	103	106	121	104	146	93
					815.634	120	92	100	95	143	92
					815.644	125	113	99	106	147	94
					815.654	127	121	150	104	123	96
					815.664	126	116	137	88	120	98
					815.674	151	95	99	94	132	90
					815.684	127	103	137	85	88	95
					815.694	123	103	81	94	103	82
					815.704	122	108	111	93	112	96
					815.714	141	114	92	100	107	87
					815.724	128	117	115	90	77	100
					815.734	109	85	107	96	122	101
					815.744	132	105	123	91	121	136
					815.754	124	105	129	96	115	93
					815.764	109	116	107	80	124	95
					815.774	138	99	97	86	108	95
					815.784	116	107	105	112	114	114
					815.794	124	130	111	115	130	98
					815.803	120	117	102	114	86	96
					815.813	117	120	99	118	106	106
					815.823	92	118	124	106	124	106
					815.833	97	109	127	120	147	108
					815.843	101	95	90	130	117	98
					815.853	105	105	109	131	116	107
					815.863	96	131	119	120	102	95
					815.873	112	141	124	88	114	72
					815.883	103	118	127	104	100	84
					815.893	106	134	142	75	123	100
					815.903	119	123	151	81	130	102
					815.913	128	100	140	100	97	104
					815.923	157	111	148	112	130	101
					815.933	144	99	164	102	119	118
					815.943	126	115	157	96	144	87
					815.953	113	97	165	105	109	82
					815.963	126	103	138	91	122	108
					815.973	148	89	116	98	137	114
					815.983	127	91	127	89	116	117
					815.993	120	98	102	87	95	114
					816.003	118	92	85	74	115	110
					816.013	91	117	112	105	116	149
					816.023	102	125	108	98	112	127
					816.033	97	98	109	79	112	97
					816.043	107	113	124	83	122	151
					816.053	110	119	86	94	107	133
					816.062	112	72	135	93	130	130
					816.072	111	82	117	79	167	109
					816.082	133	95	131	104	153	109
					816.092	122	109	128	111	115	95
					816.102	138	100	126	94	120	109
					816.112	113	103	125	102	130	74
					816.122	115	126	129	88	115	85
					816.132	113	122	115	81	136	89
					816.142	128	99	119	100	134	112
					816.152	135	96	101	131	160	79
					816.162	124	111	116	96	125	96
					816.172	123	103	111	114	110	112
					816.182	139	129	105	91	129	108
					816.192	147	128	154	97	119	94
					816.202	140	133	148	105	120	99
					816.212	124	138	158	123	120	101
					816.222	108	103	188	123	125	93
					816.232	99	119	159	113	149	91
					816.242	146	148	109	95	154	89
					816.252	159	146	124	98	106	99
					816.262	168	131	120	118	119	112
					816.272	140	145	129	114	122	100
					816.282	142	150	115	104	149	85
					816.292	140	120	129	89	118	94
					816.302	167	117	113	91	89	103
					816.312	179	131	124	93	100	114
					816.322	171	112	161	96	100	104
					816.331	187	104	134	95	112	93
					816.341	143	105	139	97	80	121
					816.351	150	108	99	97	100	89
					816.361	135	128	124	104	110	101
					816.371	129	146	145	108	86	114
					816.381	123	149	147	75	114	109
					816.391	140	149	127	104	104	110
					816.401	152	158	124	92	93	113
					816.411	143	153	119	82	95	93
					816.421	143	158	122	77	103	99
					816.431	117	154	114	102	87	96
					816.441	118	128	114	126	132	108
					816.451	111	127	131	114	146	101
					816.461	135	116	118	103	125	84
					816.471	119	125	114	123	124	64
					816.481	142	141	117	96	143	90
					816.491	155	127	123	105	164	109
					816.501	131	150	120	93	133	100
					816.511	122	117	125	87	106	112
					816.521	144	109	144	106	136	109
					816.531	136	121	141	99	143	129
					816.541	130	143	190	104	142	106
					816.551	130	145	138	78	126	94
					816.561	88	141	139	73	129	100
					816.571	110	136	139	88	93	95
					816.581	95	143	128	131	115	97
					816.591	104	128	103	109	112	110
					816.6	119	140	107	134	111	89
					816.61	119	110	119	120	115	87
					816.62	108	110	123	111	105	101
					816.63	87	129	141	78	105	84
					816.64	122	125	124	114	123	100
					816.65	129	123	127	94	99	118
					816.66	132	93	137	109	93	120
					816.67	117	116	134	116	149	97
					816.68	134	146	135	105	145	123
					816.69	124	113	110	95	150	101
					816.7	86	133	105	96	139	95
					816.71	109	137	118	109	145	101
					816.72	128	139	111	95	136	109
					816.73	151	96	104	117	120	108
					816.74	150	88	90	103	127	117
					816.75	126	101	99	110	101	96
					816.76	127	87	101	112	145	120
					816.77	123	91	110	97	127	104
					816.78	117	86	121	90	108	106
					816.79	120	105	116	100	124	80
					816.8	119	112	135	100	149	99
					816.81	124	110	152	82	168	106
					816.82	118	109	149	91	151	121
					816.83	122	105	124	99	140	95
					816.84	113	102	108	102	123	111
					816.85	110	103	142	113	119	93
					816.86	100	108	143	124	113	82
					816.87	107	100	158	124	156	79
					816.879	139	104	147	116	128	86
					816.889	124	94	139	102	126	89
					816.899	112	108	135	93	115	111
					816.909	120	128	123	94	117	96
					816.919	109	133	137	102	128	96
					816.929	101	119	128	96	114	98
					816.939	87	100	111	96	101	95
					816.949	91	96	108	104	110	104
					816.959	103	106	101	78	131	108
					816.969	118	118	112	89	107	108
					816.979	132	110	153	90	104	122
					816.989	106	106	136	66	97	107
					816.999	92	112	140	101	93	102
					817.009	104	106	132	80	89	99
					817.019	134	122	150	101	114	90
					817.029	121	125	125	100	103	97
					817.039	141	140	113	101	91	96
					817.049	140	150	101	88	129	102
					817.059	130	153	94	84	115	98
					817.069	135	142	125	94	124	99
					817.079	144	132	99	110	96	93
					817.089	105	91	106	149	100	98
					817.099	128	91	97	161	104	102
					817.109	136	98	144	142	105	101
					817.119	156	118	129	134	107	100
					817.129	165	91	117	112	104	118
					817.139	166	108	103	105	116	80
					817.149	120	117	139	110	140	100
					817.159	129	162	171	101	122	104
					817.168	129	113	161	97	99	105
					817.178	143	125	166	122	128	89
					817.188	144	126	164	145	140	127
					817.198	196	88	149	107	171	106
					817.208	244	80	132	112	144	103
					817.218	213	116	142	129	101	110
					817.228	210	109	152	159	113	94
					817.238	180	118	148	131	158	104
					817.248	161	103	136	112	160	109
					817.258	131	104	122	104	168	102
					817.268	143	135	158	90	164	115
					817.278	130	128	151	89	157	141
					817.288	125	104	139	88	159	115
					817.298	121	117	135	90	135	139
					817.308	130	102	137	111	141	131
					817.318	129	97	140	94	133	119
					817.328	123	100	161	89	181	117
					817.338	131	131	165	100	169	94
					817.348	126	135	179	122	155	96
					817.358	120	150	159	109	151	118
					817.368	96	123	148	108	148	123
					817.378	107	131	167	93	144	132
					817.388	94	124	146	126	136	132
					817.398	125	102	146	113	119	135
					817.408	138	108	143	90	128	149
					817.418	148	134	149	111	144	160
					817.428	124	129	129	108	118	151
					817.438	111	98	119	121	140	112
					817.448	102	91	154	93	139	126
					817.457	113	100	139	104	143	101
					817.467	128	135	124	109	137	103
					817.477	120	117	104	135	128	108
					817.487	132	86	152	140	169	126
					817.497	110	81	154	102	158	102
					817.507	103	89	120	99	159	105
					817.517	87	112	133	115	136	87
					817.527	113	122	144	112	178	108
					817.537	132	107	135	114	155	112
					817.547	104	107	131	109	157	91
					817.557	130	115	159	117	152	96
					817.567	119	103	179	110	149	113
					817.577	121	109	140	105	137	108
					817.587	127	96	128	135	149	116
					817.597	145	134	121	108	145	119
					817.607	101	110	113	83	141	115
					817.617	91	118	132	73	176	89
					817.627	105	130	125	88	156	82
					817.637	112	158	144	83	149	102
					817.647	97	112	98	91	150	99
					817.657	102	135	121	107	148	105
					817.667	111	129	118	99	149	106
					817.677	99	142	108	79	157	100
					817.687	104	140	114	75	149	118
					817.697	134	161	109	107	152	102
					817.707	124	158	120	92	124	88
					817.717	156	142	136	96	112	103
					817.727	126	130	107	81	99	109
					817.737	109	120	130	93	102	104
					817.747	135	122	106	100	130	95
					817.757	129	117	131	91	119	93
					817.767	80	84	103	80	99	73
					817.777	143	152	104	85	127	101
					817.787	93	164	102	115	131	89
					817.797	139	122	115	110	172	94
					817.807	96	138	126	72	161	96
					817.817	117	130	122	69	135	101
					817.826	88	148	95	108	110	78
					817.836	110	164	120	87	113	119
					817.846	102	129	135	126	113	96
					817.856	105	129	159	120	127	70
					817.866	117	110	158	135	135	87
					817.876	121	107	132	121	125	100
					817.886	116	97	118	144	121	109
					817.896	101	93	122	144	125	82
					817.906	96	96	115	107	103	97
					817.916	100	130	96	93	104	115
					817.926	87	126	118	113	137	115
					817.936	118	118	117	96	126	135
					817.946	132	104	119	99	102	101
					817.956	109	115	85	98	111	128
					817.966	92	132	122	119	154	116
					817.976	135	162	111	106	133	116
					817.986	134	194	137	104	132	108
					817.996	106	164	144	121	116	95
					818.006	96	143	128	127	108	108
					818.016	132	188	138	134	101	99
					818.026	109	161	125	122	116	89
					818.036	108	145	135	108	123	103
					818.046	94	117	147	105	123	98
					818.056	102	121	136	123	115	79
					818.066	99	133	121	129	127	84
					818.076	109	119	120	106	100	131
					818.086	115	110	134	98	100	139
					818.096	97	116	125	107	108	149
					818.106	97	105	111	100	110	86
					818.116	119	103	147	92	92	106
					818.126	119	119	130	88	126	96
					818.136	103	121	86	100	117	99
					818.145	118	138	90	87	143	109
					818.155	163	121	113	86	149	119
					818.165	143	138	114	78	133	90
					818.176	96	118	125	105	128	96
					818.185	103	116	121	101	104	97
					818.195	121	128	124	88	97	91
					818.205	118	118	126	102	141	123
					818.215	93	98	148	113	170	99
					818.225	90	98	133	124	157	75
					818.235	114	89	125	105	133	98
					818.245	141	83	133	98	115	111
					818.255	159	113	140	110	117	113
					818.265	129	144	162	105	97	104
					818.275	129	171	166	85	128	92
					818.285	104	165	131	88	116	115
					818.295	122	135	133	77	149	126
					818.305	123	157	155	89	158	110
					818.315	117	161	162	82	164	121
					818.325	135	123	145	107	178	113
					818.335	158	128	118	100	169	131
					818.345	114	136	133	131	165	93
					818.355	115	144	129	102	154	114
					818.365	123	148	152	118	137	93
					818.375	128	145	153	123	130	117
					818.385	122	128	110	115	128	100
					818.395	110	131	129	89	114	99
					818.405	88	127	122	104	104	105
					818.415	111	95	125	105	93	101
					818.425	123	130	104	142	103	70
					818.435	121	93	97	77	98	81
					818.445	131	87	101	105	136	124
					818.455	114	86	102	91	125	97
					818.465	118	94	115	113	107	74
					818.475	129	105	111	110	110	100
					818.485	109	111	117	112	128	105
					818.495	118	132	123	102	113	125
					818.505	121	158	135	92	111	97
					818.515	98	157	108	104	132	135
					818.525	99	121	86	91	121	110
					818.534	128	115	117	130	93	105
					818.544	95	129	84	112	105	99
					818.554	107	107	104	124	125	125
					818.564	81	114	86	90	138	111
					818.574	104	123	94	115	113	113
					818.584	122	129	129	108	110	116
					818.594	115	119	121	106	124	125
					818.604	101	118	125	95	122	125
					818.614	100	139	128	111	107	125
					818.624	104	138	114	91	106	100
					818.634	101	137	138	93	135	92
					818.644	95	127	104	94	136	111
					818.654	117	108	102	111	140	137
					818.664	100	109	115	101	132	106
					818.674	113	114	97	95	163	108
					818.684	117	110	86	88	166	101
					818.694	100	118	107	94	163	99
					818.704	121	107	95	104	133	98
					818.714	148	117	92	111	130	95
					818.724	125	103	92	96	124	94
					818.734	135	94	106	117	125	105
					818.744	99	100	100	111	120	85
					818.754	129	117	99	109	115	107
					818.764	143	98	118	90	118	109
					818.774	102	103	115	97	107	107
					818.784	87	133	103	77	97	65
					818.794	126	141	136	99	169	85
					818.804	117	131	130	99	119	112
					818.814	116	123	147	105	112	133
					818.824	81	132	121	98	106	133
					818.834	99	124	110	93	104	103
					818.844	117	99	116	108	123	114
					818.854	108	102	126	89	97	124
					818.864	109	79	119	91	104	104
					818.874	87	79	116	118	94	123
					818.884	94	84	128	110	104	101
					818.894	120	108	141	92	111	90
					818.904	103	136	124	88	109	89
					818.914	115	132	103	87	122	82
					818.924	120	91	123	80	132	100
					818.934	108	99	106	97	114	99
					818.944	114	85	96	97	124	108
					818.954	127	117	100	89	116	108
					818.963	113	102	124	101	111	93
					818.973	120	104	117	102	109	94
					818.984	104	90	121	89	96	72
					818.994	120	84	104	90	110	98
					819.004	149	83	93	107	97	118
					819.013	178	83	98	98	102	93
					819.023	168	112	99	100	103	91
					819.033	153	94	91	104	145	108
					819.043	138	72	113	125	116	105
					819.053	140	109	106	117	125	88
					819.063	140	100	109	104	128	94
					819.073	153	103	123	102	132	122
					819.083	153	106	104	124	97	111
					819.093	130	90	117	124	108	119
					819.103	132	104	98	102	111	94
					819.113	161	92	101	90	138	105
					819.123	152	125	99	102	126	106
					819.133	140	128	112	97	117	119
					819.143	140	105	100	90	112	87
					819.153	132	123	122	104	111	111
					819.163	114	115	104	116	111	119
					819.173	177	126	123	123	108	112
					819.183	151	132	146	135	116	85
					819.193	147	125	135	151	129	119
					819.203	150	92	156	114	127	145
					819.213	156	124	186	130	122	126
					819.223	129	93	201	133	115	94
					819.233	142	104	195	112	126	89
					819.243	150	98	201	137	137	121
					819.253	141	107	177	126	126	100
					819.263	134	119	159	95	135	87
					819.273	143	97	131	112	142	106
					819.283	117	117	130	131	156	113
					819.293	117	121	133	127	129	94
					819.303	148	112	148	124	145	95
					819.313	131	145	126	114	119	111
					819.323	99	132	118	109	106	119
					819.333	141	136	114	124	118	121
					819.343	113	153	121	133	112	108
					819.353	114	114	143	96	112	120
					819.363	110	137	135	94	120	115
					819.373	93	111	127	117	123	102
					819.383	123	106	134	126	113	78
					819.393	128	120	145	132	87	100
					819.403	135	108	156	116	121	117
					819.413	157	121	149	112	105	107
					819.423	149	131	120	107	126	104
					819.433	158	124	117	121	129	108
					819.443	148	90	152	89	112	124
					819.453	136	107	110	103	140	94
					819.462	140	90	101	94	117	91
					819.472	127	129	108	92	111	113
					819.482	84	115	94	92	97	134
					819.492	114	110	104	99	129	97
					819.503	93	108	83	105	127	105
					819.512	147	127	134	108	158	111
					819.522	135	131	134	78	159	128
					819.532	130	140	102	114	112	105
					819.542	150	102	114	130	130	109
					819.552	120	115	98	103	104	87
					819.562	124	107	105	91	118	95
					819.572	139	82	132	75	121	113
					819.582	140	105	139	97	101	75
					819.592	144	118	134	94	137	89
					819.602	113	143	104	91	101	105
					819.612	118	105	99	105	107	99
					819.622	126	110	110	86	127	68
					819.632	120	119	106	74	106	114
					819.642	109	118	104	119	107	107
					819.652	117	95	104	116	126	81
					819.662	132	107	117	117	102	90
					819.672	159	118	115	109	110	106
					819.682	161	108	128	82	80	92
					819.692	156	85	97	103	133	97
					819.702	149	108	108	104	128	82
					819.712	151	129	109	100	131	117
					819.722	130	115	99	96	125	109
					819.732	137	122	90	109	101	109
					819.742	123	111	100	103	111	110
					819.752	136	134	111	89	105	90
					819.762	135	96	117	111	104	146
[truncated: 116,641 more rows]

## Sheet: Fig4a
	Raw data	Lanes	1	2	3	4	5
		triplicate 1	75.4498	0.219361	0.201959	63.7011	13.2906
		triplicate 2	70.4074	0.0982174	0.00505238	59.8593	16.0506
		triplicate 3	73.1548	0.685764	0.0723496	59.4544	23.202
		AVERAGE	73.004	0.334448	0.0931203	61.005	17.5144
		STDEV.P	2.0613	0.253294	0.0817175	1.91361	4.1766
	normalized against No.1 AVERAGE	triplicate 1	103.35	0.300478	0.276641	87.257	18.2053
		triplicate 2	96.4432	0.134537	0.00692069	81.9947	21.9859
		triplicate 3	100.207	0.939352	0.0991036	81.44	31.7818
		AVERAGE	100	0.458122	0.127555	83.5639	23.991
		STDEV.P	2.82355	0.346959	0.111936	2.62124	5.72106

## Sheet: Fig4b
	Raw data	Lanes	std	1	2	3	4
		triplicate 1	75.4498	68.1035	59.0662	0.00147637	15.6841
		triplicate 2	70.4074	73.637	61.3077	0.081844	14.7814
		triplicate 3	73.1548	79.161	72.4906	0.115764	17.5995
		AVERAGE	73.004	73.6338	64.2882	0.0663614	16.0217
		STDEV.P	2.0613	4.51422	5.87175	0.0479249	1.17497
	normalized against No.1 AVERAGE	triplicate 1	103.35	93.2874	80.9082	0.00202231	21.4838
		triplicate 2	96.4432	100.867	83.9786	0.112109	20.2474
		triplicate 3	100.207	108.434	99.2968	0.158572	24.1076
		AVERAGE	100	100.863	88.0612	0.0909012	21.9463
		STDEV.P	2.82355	6.18353	8.04306	0.065647	1.60946

## Sheet: Fig5a
	Peptides	P2				P2				P2				P2
	Codons	CUU				CUC				UCU				UCC
	Amino acids	Natural tRNA	hybrid SL-swap	hybrid SL ΔtRNASerGAG		Natural tRNA	hybrid SL-swap	hybrid SL ΔtRNASerGAG		Natural tRNA	hybrid SL-swap	hybrid SL ΔtRNALeuGGA		Natural tRNA	hybrid SL-swap	hybrid SL ΔtRNALeuGGA
	Leu	99.7545	1.227	94.0418		96.4986	0.842775	91.1237		0.0152347	99.5677	0.495115		0.0160407	98.7586	0.052444
	Ser	0.115089	97.6447	0.0214026		0.0331138	98.1167	0.0452488		97.4833	0.336301	93.8145		98.5304	0.166609	89.8946
	others	0.130412	1.12827	5.93681		3.4683	1.04052	8.83107		2.50149	0.0960454	5.6904		1.45359	1.07479	10.053

## Sheet: Fig5b
	Peptides	P3				P3				P3				P3
	Codons	CUU				CUC				UCU				UCC
	Amino acids	Natural tRNA	hybrid SL-swap	hybrid SL ΔtRNASerGAG		Natural tRNA	hybrid SL-swap	hybrid SL ΔtRNASerGAG		Natural tRNA	hybrid SL-swap	hybrid SL ΔtRNALeuGGA		Natural tRNA	hybrid SL-swap	hybrid SL ΔtRNALeuGGA
	Leu	99.1523	0.163542	17.3842		99.6033	0.0923884	3.34164		0	98.5379	0		0.0053289	98.1447	0.00272289
	Ser	0.218302	84.4423	0		0.0913827	79.5266	0		89.0476	0.649298	50.6384		75.2847	1.00438	26.9484
	others	0.629433	15.3942	82.6158		0.305364	20.381	96.6584		10.9524	0.812785	49.3616		24.71	0.850955	73.0489

## Sheet: Supplementary Fig3
	m/z	Xaa =														m/z	Xaa =
		Ala	Asn	Cys	Gln	Gly	His	Ile	Met	Phe	Pro	Thr	Trp	Val			Glu	Lys
	800	109	88	15	21	16	15	25	28	24	12	18	31	55		799.992	285	239
	800.009	126	86	25	22	10	14	15	31	32	14	16	28	51		800.002	297	252
	800.019	77	74	20	20	18	17	10	40	34	10	21	7	37		800.012	254	215
	800.029	62	97	28	13	32	22	9	16	29	21	11	13	25		800.022	242	241
	800.039	55	98	32	13	22	23	6	15	20	8	13	17	28		800.032	255	199
	800.049	56	81	22	7	23	22	6	33	25	10	20	20	45		800.042	290	240
	800.059	51	67	15	19	39	18	13	24	19	19	24	29	27		800.052	278	213
	800.068	56	56	19	19	36	20	25	13	18	30	17	40	25		800.061	307	232
	800.078	63	60	28	17	24	20	12	29	19	24	27	55	41		800.071	298	183
	800.088	54	69	52	11	12	10	9	24	10	30	27	60	54		800.081	305	227
	800.098	61	69	79	9	6	10	2	21	10	45	12	59	35		800.091	266	185
	800.108	52	54	76	5	9	24	10	25	11	17	13	48	23		800.101	309	168
	800.118	34	35	72	16	11	25	4	49	5	8	11	45	28		800.111	319	223
	800.128	43	34	43	10	12	10	7	26	5	11	12	18	29		800.121	356	226
	800.138	52	47	39	10	5	9	11	15	5	14	8	30	23		800.131	315	218
	800.147	60	43	29	20	13	7	29	25	9	9	11	30	34		800.141	243	242
	800.157	81	61	31	21	17	10	32	26	7	29	20	26	35		800.15	279	272
	800.167	102	103	28	19	17	25	28	23	10	26	18	15	31		800.16	328	281
	800.177	98	102	30	24	32	28	30	21	9	32	26	19	20		800.17	295	306
	800.187	82	77	44	23	43	47	43	16	11	28	55	27	21		800.18	277	300
	800.197	79	73	41	30	31	55	26	23	8	28	35	23	15		800.19	286	268
	800.207	73	58	50	21	20	39	31	22	9	20	20	36	26		800.2	311	241
	800.216	93	63	38	12	12	30	23	14	9	21	22	34	19		800.21	263	215
	800.226	126	72	33	23	29	32	27	24	5	21	18	19	17		800.22	224	204
	800.236	137	64	35	24	37	36	25	30	10	21	14	27	11		800.23	264	219
	800.246	160	42	40	35	38	27	25	34	9	17	9	18	10		800.24	270	230
	800.256	160	46	34	35	32	15	33	23	18	9	9	10	8		800.25	252	207
	800.266	188	52	40	39	32	24	26	16	34	10	15	23	13		800.259	244	210
	800.276	178	79	51	30	32	18	10	32	23	6	21	30	32		800.269	237	196
	800.285	140	103	47	37	21	9	13	34	16	13	8	16	53		800.279	258	213
	800.295	188	105	37	21	14	2	11	45	14	33	15	18	45		800.289	227	214
	800.305	237	133	29	17	7	15	4	57	10	34	18	36	49		800.299	241	215
	800.315	273	168	29	27	16	27	12	37	20	40	27	43	37		800.309	298	217
	800.325	273	114	25	24	11	40	11	42	18	33	18	38	38		800.319	284	215
	800.335	294	86	16	3	14	26	13	36	24	17	17	43	29		800.329	255	208
	800.345	260	77	25	9	13	25	25	35	23	21	9	42	18		800.338	253	250
	800.355	258	63	45	6	31	22	28	35	23	21	7	40	24		800.348	279	201
	800.364	222	47	57	19	37	44	12	50	15	16	20	55	18		800.358	304	199
	800.374	182	53	57	18	25	44	21	43	15	12	26	78	25		800.368	212	248
	800.384	200	60	57	31	18	22	26	52	18	18	33	64	24		800.378	227	244
	800.394	166	63	104	34	22	13	11	41	21	33	22	51	36		800.388	314	198
	800.404	157	53	111	29	16	13	24	38	14	34	22	70	38		800.398	349	217
	800.414	178	22	58	36	11	10	15	32	21	18	17	55	35		800.408	285	203
	800.424	183	33	36	28	22	19	7	36	19	17	29	51	37		800.418	291	220
	800.433	145	71	33	13	23	17	14	42	12	11	33	61	36		800.428	351	229
	800.443	123	103	47	15	19	17	13	45	14	10	25	36	40		800.438	337	216
	800.453	104	108	38	13	13	17	13	66	15	10	14	29	35		800.447	258	173
	800.463	112	112	24	11	14	32	12	70	17	21	12	28	27		800.457	268	208
	800.473	93	99	24	18	4	46	13	63	20	31	26	32	43		800.467	322	180
	800.483	74	82	59	28	10	30	23	59	29	30	30	33	39		800.477	306	215
	800.493	70	87	51	17	7	19	22	59	28	44	17	31	37		800.487	231	198
	800.503	91	70	58	9	11	23	7	46	26	40	29	23	32		800.497	231	231
	800.512	93	86	64	20	15	16	10	42	18	25	46	37	24		800.507	257	166
	800.522	72	120	64	13	16	16	23	41	13	16	45	67	11		800.517	299	212
	800.532	57	95	52	9	13	33	48	36	21	18	30	45	28		800.527	299	219
	800.542	36	63	31	24	9	22	67	27	14	12	19	36	20		800.537	271	257
	800.552	55	45	48	27	6	14	41	24	30	21	11	41	15		800.546	285	216
	800.562	95	45	48	33	9	15	26	34	67	20	13	35	30		800.556	321	221
	800.572	149	45	31	21	11	18	29	27	89	22	7	37	21		800.566	252	235
	800.582	146	40	32	24	17	14	34	29	58	24	18	29	29		800.576	271	270
	800.591	107	43	33	42	13	20	24	59	50	8	8	27	29		800.586	254	266
	800.601	87	45	23	41	26	10	26	64	65	9	10	35	28		800.596	259	238
	800.611	94	42	37	34	51	10	20	58	48	17	19	24	38		800.606	218	254
	800.621	100	67	38	17	48	12	20	63	29	16	23	46	40		800.616	198	288
	800.631	75	127	40	29	27	10	10	72	26	17	31	42	33		800.626	226	243
	800.641	69	132	19	17	38	15	6	33	26	11	23	31	33		800.635	241	214
	800.65	101	75	18	16	39	25	24	21	32	8	16	27	29		800.645	206	210
	800.66	65	60	14	19	15	31	23	29	29	10	19	47	26		800.655	242	231
	800.67	61	60	14	23	13	25	43	31	39	7	31	38	19		800.665	301	184
	800.68	62	44	19	15	14	11	36	24	52	5	32	22	14		800.675	306	175
	800.69	74	26	29	21	8	9	24	18	50	6	31	37	24		800.685	259	211
	800.7	52	42	44	29	13	11	17	21	54	16	15	59	13		800.695	271	217
	800.71	67	64	54	25	6	10	21	43	55	7	3	72	36		800.705	327	193
	800.72	62	71	50	19	16	13	9	57	29	5	13	65	59		800.715	387	199
	800.73	42	80	44	29	6	13	13	59	27	8	17	37	48		800.725	271	185
	800.739	56	75	24	11	5	16	15	50	24	11	27	36	47		800.735	252	204
	800.749	52	59	17	11	9	26	31	24	12	8	30	40	32		800.744	273	218
	800.759	33	47	41	19	16	33	29	36	13	15	25	54	14		800.754	263	208
	800.769	32	56	40	25	11	23	22	21	7	19	22	65	17		800.764	223	187
	800.779	46	87	47	36	13	18	18	21	12	9	43	63	33		800.774	247	207
	800.789	46	62	58	18	6	14	19	22	14	5	36	53	29		800.784	304	204
	800.799	74	82	70	24	7	26	12	22	11	8	25	38	29		800.794	347	241
	800.808	96	69	68	24	12	32	7	24	4	5	23	29	35		800.804	233	268
	800.818	101	46	35	14	24	27	15	19	12	18	16	24	31		800.814	238	259
	800.828	111	36	22	22	34	34	6	27	16	18	12	25	20		800.824	285	230
	800.838	101	52	32	17	35	33	7	16	18	9	11	37	13		800.833	293	237
	800.848	77	53	29	7	38	17	5	21	12	13	11	51	28		800.843	216	232
	800.858	40	34	10	15	32	29	9	28	8	35	24	44	23		800.853	219	256
	800.868	38	42	18	8	28	23	8	37	8	39	16	40	22		800.863	231	239
	800.878	46	46	32	12	17	23	8	47	15	25	10	36	19		800.873	285	222
	800.887	56	64	28	7	20	36	14	29	14	24	9	34	16		800.883	236	227
	800.897	79	109	22	12	21	30	15	39	9	29	6	27	16		800.893	222	226
	800.907	82	100	14	14	15	18	14	39	8	26	10	23	15		800.903	298	242
	800.917	52	90	7	23	11	15	7	47	30	15	19	18	23		800.913	307	235
	800.927	41	86	17	24	8	10	9	36	19	10	13	28	32		800.923	245	248
	800.937	41	63	9	28	11	18	9	27	8	6	16	37	20		800.933	268	196
	800.947	54	47	9	14	5	11	12	50	12	13	20	31	15		800.942	284	208
	800.957	48	88	24	19	15	20	9	43	28	24	11	30	17		800.952	279	235
	800.966	45	96	32	11	22	16	9	34	10	20	17	23	10		800.962	243	231
	800.976	40	96	18	12	25	22	24	33	22	10	34	20	9		800.972	228	237
	800.986	32	75	32	5	13	28	28	32	19	13	29	26	17		800.982	336	275
	800.996	39	83	23	5	10	25	25	44	8	24	21	27	29		800.992	375	209
	801.006	57	98	20	7	11	13	26	41	5	22	9	15	27		801.002	295	213
	801.016	66	81	28	10	16	15	18	40	11	19	15	30	21		801.012	270	230
	801.025	77	71	40	10	15	24	6	29	6	17	13	26	15		801.022	272	222
	801.035	77	83	50	16	15	48	12	26	5	18	5	27	15		801.032	306	206
	801.045	69	77	52	23	9	36	6	36	3	13	6	41	8		801.041	266	233
	801.055	116	108	46	25	10	14	11	39	6	15	8	54	7		801.051	282	208
	801.065	139	129	42	27	9	24	8	26	6	10	4	50	12		801.061	256	198
	801.075	118	111	42	21	25	19	10	26	12	7	10	31	19		801.071	273	211
	801.085	111	95	32	13	16	11	11	31	18	8	14	37	13		801.081	208	183
	801.095	99	108	36	10	2	17	8	39	3	24	25	36	14		801.091	231	163
	801.105	106	91	64	9	14	23	7	37	8	29	22	29	21		801.101	283	201
	801.114	132	77	48	14	10	27	22	76	7	19	16	22	33		801.111	293	207
	801.124	123	65	30	10	4	40	20	88	7	17	18	17	24		801.121	269	208
	801.134	117	56	28	8	12	35	21	77	10	25	12	9	24		801.131	263	195
	801.144	89	49	27	8	14	15	10	74	21	21	15	11	17		801.14	262	191
	801.154	72	53	12	10	19	12	15	49	15	16	16	14	14		801.15	281	201
	801.164	44	59	20	4	16	9	13	32	11	13	15	8	19		801.16	207	239
	801.174	67	62	25	6	15	14	10	39	8	15	5	17	21		801.17	229	233
	801.183	68	81	49	19	20	16	4	34	8	14	18	14	15		801.18	293	216
	801.193	54	80	44	12	19	18	7	33	9	12	30	19	14		801.19	332	222
	801.203	66	67	26	13	13	8	9	27	5	9	37	24	11		801.2	285	208
	801.213	76	77	21	14	20	12	18	20	10	34	36	28	13		801.21	275	186
	801.223	81	84	23	16	18	19	34	36	8	34	23	34	28		801.22	332	217
	801.233	74	72	24	18	15	17	39	32	20	29	17	51	44		801.23	322	213
	801.243	75	94	43	10	17	28	40	20	24	36	31	44	45		801.24	236	210
	801.253	88	133	36	15	11	25	25	18	25	37	36	53	60		801.249	236	214
	801.262	108	117	25	19	13	24	23	17	22	22	30	45	58		801.259	293	202
	801.272	134	134	17	27	13	36	58	18	25	19	18	29	56		801.269	284	227
	801.282	129	117	20	22	16	26	71	22	20	15	21	33	60		801.279	244	252
	801.292	97	110	15	13	15	24	38	31	19	5	36	39	45		801.289	247	271
	801.302	120	101	7	16	16	17	23	43	30	18	30	29	31		801.299	299	262
	801.312	160	79	18	22	8	17	16	48	16	30	20	29	52		801.309	293	274
	801.322	189	88	20	20	6	29	17	19	9	30	13	21	46		801.319	242	251
	801.332	188	113	22	11	15	23	13	23	15	29	6	18	42		801.329	218	225
	801.341	179	97	24	8	16	6	19	17	3	43	7	28	34		801.338	251	265
	801.351	198	52	19	17	15	9	13	13	12	57	17	56	28		801.348	288	229
	801.361	168	71	21	7	46	11	8	29	20	48	21	55	21		801.358	206	231
	801.371	138	92	22	10	49	20	11	25	20	29	9	30	22		801.368	199	238
	801.381	143	101	12	19	36	11	11	34	23	16	10	22	49		801.378	255	198
	801.391	120	119	26	33	45	24	21	51	21	16	11	35	36		801.388	301	196
	801.401	75	135	40	26	36	30	18	51	13	7	6	28	26		801.398	214	193
	801.41	63	124	29	18	20	18	10	39	3	11	13	30	42		801.408	211	222
	801.42	94	106	26	11	17	14	14	35	16	15	11	32	39		801.418	198	215
	801.43	116	84	30	18	14	10	25	67	9	18	25	32	25		801.428	265	197
	801.44	107	57	46	19	31	16	42	65	14	14	26	26	18		801.438	216	219
	801.45	107	77	31	44	30	36	38	72	15	14	30	20	29		801.447	233	200
	801.46	127	92	23	47	13	38	25	70	21	3	20	31	45		801.457	368	175
	801.47	142	90	35	39	12	45	20	67	22	34	27	32	42		801.467	360	193
	801.48	97	81	37	22	16	55	18	102	11	62	25	42	34		801.477	236	225
	801.49	85	98	41	24	16	42	12	105	13	27	11	50	42		801.487	252	254
	801.499	65	78	38	18	11	22	24	83	22	17	9	41	43		801.497	299	197
	801.509	83	58	27	29	8	22	26	64	22	19	16	45	41		801.507	284	213
	801.519	78	82	24	31	16	24	20	41	21	10	20	40	36		801.517	235	243
	801.529	70	83	31	34	12	38	14	38	13	14	14	67	35		801.527	252	220
	801.539	77	62	46	16	27	30	30	23	19	8	13	59	36		801.537	312	197
	801.549	92	68	54	18	22	22	46	37	32	16	19	38	30		801.547	334	212
	801.559	88	66	58	4	7	9	32	34	40	28	26	39	26		801.557	247	216
	801.568	88	53	43	1	11	19	25	43	31	18	22	27	30		801.566	300	220
	801.578	85	47	27	10	16	24	25	38	24	10	18	16	19		801.576	299	198
	801.588	80	66	38	21	25	25	15	62	23	4	20	21	21		801.586	319	215
	801.598	68	61	46	15	11	22	10	82	11	10	20	42	42		801.596	290	201
	801.608	55	43	41	14	20	16	12	76	15	4	24	46	36		801.606	274	241
	801.618	60	30	29	9	6	11	9	62	12	6	27	51	20		801.616	306	277
	801.628	68	33	25	10	11	12	12	64	7	12	22	41	13		801.626	342	289
	801.638	81	35	27	15	30	5	7	50	8	6	10	48	39		801.636	273	233
	801.647	69	80	52	26	16	9	7	70	14	12	14	43	52		801.646	229	261
	801.657	107	117	43	44	11	7	10	53	18	6	16	40	49		801.655	269	256
	801.667	106	106	28	43	12	5	7	32	12	9	14	36	65		801.665	279	227
	801.677	116	92	17	22	11	10	8	40	12	7	7	28	62		801.675	271	211
	801.687	97	76	24	22	19	21	9	65	10	7	25	29	35		801.685	245	204
	801.697	82	68	18	16	26	12	16	69	21	7	22	33	32		801.695	254	199
	801.707	105	64	17	11	16	16	10	61	36	10	14	50	51		801.705	362	187
	801.717	123	45	19	3	9	34	10	88	35	8	20	47	40		801.715	317	179
	801.726	93	36	18	8	12	30	12	82	22	10	16	59	33		801.725	268	197
	801.736	95	49	20	7	12	32	10	66	25	21	14	39	24		801.735	245	206
	801.746	104	57	25	16	19	40	16	60	24	16	8	21	37		801.745	327	219
	801.756	107	49	43	40	5	33	18	56	21	16	19	23	19		801.755	303	211
	801.766	109	68	47	29	9	33	20	51	9	26	16	28	27		801.764	281	224
	801.776	92	98	38	27	6	24	13	52	14	9	15	32	47		801.774	267	209
	801.786	56	95	31	25	10	32	16	37	10	7	23	35	44		801.784	281	238
	801.795	43	62	30	20	10	22	35	32	17	9	17	58	24		801.794	197	219
	801.805	42	47	32	14	17	17	36	53	18	10	8	61	31		801.804	189	205
	801.815	35	39	42	7	14	20	29	55	10	16	8	31	33		801.814	217	205
	801.825	32	58	39	12	14	31	21	46	24	22	11	16	26		801.824	245	211
	801.835	24	65	33	8	8	22	17	59	24	16	13	32	28		801.834	239	245
	801.845	46	56	23	9	14	10	12	53	30	19	8	15	35		801.844	222	248
	801.855	77	39	23	9	11	10	10	60	19	26	23	7	23		801.854	240	225
	801.865	92	66	36	6	9	15	3	55	25	22	27	34	25		801.864	234	193
	801.875	54	80	49	9	14	19	3	66	37	30	18	32	21		801.874	182	172
	801.884	38	86	67	10	25	22	8	71	41	10	7	26	35		801.883	222	193
	801.894	61	81	60	13	15	21	6	85	32	11	14	26	21		801.893	248	217
	801.904	77	69	56	33	12	19	8	90	32	10	7	21	6		801.903	221	202
	801.914	73	56	52	44	4	4	10	63	13	25	8	29	21		801.913	172	195
	801.924	87	53	29	41	9	10	11	50	14	39	8	28	26		801.923	219	190
	801.934	90	62	20	24	6	10	4	45	13	19	6	16	38		801.933	196	237
	801.944	67	62	37	15	9	17	3	40	11	17	11	17	42		801.943	257	226
	801.953	51	74	41	18	18	5	20	25	6	17	25	17	32		801.953	183	249
	801.963	31	88	20	15	13	9	23	26	8	20	30	22	22		801.963	174	213
	801.973	46	70	10	14	13	14	18	13	31	9	26	44	19		801.972	216	225
	801.983	61	68	18	14	23	12	32	14	26	19	10	21	11		801.982	215	197
	801.993	64	64	22	8	12	10	51	19	12	24	15	8	14		801.992	202	197
	802.003	42	52	35	14	25	11	44	17	15	22	14	21	13		802.002	242	212
	802.013	74	62	53	9	18	9	27	26	18	10	10	14	19		802.012	270	184
	802.023	110	42	26	11	16	18	16	55	8	17	5	15	17		802.022	272	244
	802.033	59	33	20	22	23	33	14	44	8	15	11	8	12		802.032	269	273
	802.042	53	57	35	16	44	28	14	41	13	15	13	12	25		802.042	246	253
	802.052	57	67	41	21	42	26	9	22	6	14	8	16	21		802.052	303	230
	802.062	42	39	27	6	35	16	8	33	7	28	12	10	20		802.062	282	251
	802.072	29	60	33	9	30	13	9	27	7	29	16	14	16		802.072	268	201
	802.082	42	57	69	9	15	21	9	17	6	22	14	21	35		802.082	240	270
	802.092	50	46	65	10	8	19	10	21	18	20	9	32	42		802.091	277	273
	802.102	46	48	36	17	11	25	5	34	30	19	10	34	41		802.101	279	276
	802.111	53	41	45	24	14	21	9	31	29	12	9	30	28		802.111	204	241
	802.121	56	58	35	17	7	15	9	28	17	24	14	35	26		802.121	240	263
	802.131	78	69	23	13	4	13	12	34	20	20	9	20	36		802.131	264	262
	802.141	103	87	15	9	14	13	7	41	39	13	9	23	37		802.141	273	217
	802.151	99	94	33	9	11	22	7	37	36	7	13	20	41		802.151	254	213
	802.161	122	58	47	7	27	16	7	52	29	13	13	21	49		802.161	297	211
	802.171	148	30	44	9	33	20	9	49	19	12	29	11	41		802.171	283	242
	802.181	139	26	37	11	33	24	8	57	17	15	32	10	26		802.181	279	207
	802.191	106	32	38	3	29	11	10	64	13	9	15	21	27		802.191	217	191
	802.2	93	45	37	17	51	25	6	59	7	11	10	17	25		802.2	192	201
	802.21	65	51	19	20	57	22	7	62	7	34	13	32	23		802.21	240	190
	802.22	97	50	24	27	46	7	13	44	18	41	13	20	25		802.22	264	212
	802.23	117	66	48	34	44	9	23	19	17	25	15	22	10		802.23	211	205
	802.24	132	73	36	37	44	9	34	25	21	28	23	29	12		802.24	201	229
	802.25	143	57	27	28	37	17	23	25	16	40	16	17	14		802.25	239	258
	802.26	136	52	17	15	49	24	33	38	10	39	31	17	16		802.26	263	248
	802.27	142	83	16	17	31	32	22	53	13	26	42	28	14		802.27	228	257
	802.279	90	118	22	17	27	26	23	36	10	22	35	29	15		802.28	231	240
	802.289	59	151	24	8	27	20	54	41	19	33	16	20	11		802.29	245	234
	802.299	67	157	23	11	14	32	68	29	21	51	12	15	12		802.299	277	207
	802.309	87	112	22	9	16	31	133	30	22	66	15	17	17		802.309	212	208
	802.319	120	95	14	12	13	13	136	43	15	104	7	16	27		802.319	235	240
	802.329	137	97	8	20	5	11	152	43	18	93	9	20	14		802.329	238	224
	802.339	133	83	17	26	10	18	168	32	18	63	11	22	12		802.339	259	229
	802.349	139	59	14	42	9	20	157	37	26	60	4	19	10		802.349	204	233
	802.359	113	87	18	33	8	31	124	54	14	64	6	26	20		802.359	202	247
	802.368	70	112	16	13	9	24	123	53	16	55	11	9	22		802.369	207	244
	802.378	67	131	41	14	24	25	107	57	9	34	6	8	47		802.379	254	252
	802.388	70	140	65	17	40	26	107	61	6	29	12	11	37		802.389	245	218
	802.398	66	176	65	19	38	38	76	57	13	20	9	27	33		802.399	212	247
	802.408	49	143	78	17	35	39	76	48	10	15	14	35	40		802.409	286	239
	802.418	67	133	63	11	30	29	79	45	12	24	19	24	29		802.418	291	231
	802.428	70	150	68	12	22	16	49	37	15	17	8	29	28		802.428	250	233
	802.438	75	139	94	11	20	34	30	61	30	18	6	42	38		802.438	222	228
	802.447	77	111	85	10	15	59	22	71	26	24	10	32	34		802.448	257	258
	802.457	59	85	48	24	13	68	36	66	22	16	18	20	41		802.458	237	232
	802.467	76	113	41	27	12	68	48	62	20	30	9	32	35		802.468	199	242
	802.477	90	105	51	33	21	59	38	54	20	19	11	29	33		802.478	248	206
	802.487	51	100	55	41	31	56	25	43	28	12	18	28	25		802.488	273	243
	802.497	29	88	54	35	21	36	32	31	24	11	20	19	12		802.498	279	235
	802.507	45	97	38	19	9	22	30	29	9	15	12	22	13		802.508	210	223
	802.516	53	108	36	21	17	36	25	33	10	7	10	17	16		802.518	240	194
	802.526	52	118	14	16	27	36	33	30	4	6	10	31	30		802.528	285	217
	802.536	47	88	17	13	34	17	17	26	3	2	16	47	36		802.537	309	217
	802.546	64	57	21	10	32	11	21	16	9	10	6	47	21		802.547	236	190
	802.556	100	46	35	17	14	10	16	24	10	8	12	35	19		802.557	248	230
	802.566	158	31	46	9	18	7	20	33	15	7	12	27	17		802.567	364	243
	802.576	155	30	62	13	21	18	16	30	9	13	16	25	16		802.577	368	232
	802.586	156	47	53	8	30	29	18	45	9	11	7	39	12		802.587	277	200
	802.596	151	42	32	17	32	12	20	68	11	13	9	62	22		802.597	302	220
	802.605	107	33	22	22	24	12	16	69	15	9	11	66	34		802.607	341	234
	802.615	75	46	20	15	26	13	23	30	20	7	14	51	26		802.617	297	223
	802.625	68	41	25	12	10	15	11	31	44	10	7	65	31		802.627	229	226
	802.635	57	65	25	13	11	10	22	38	32	14	13	61	27		802.636	227	242
	802.645	42	67	16	11	16	7	37	33	22	9	7	44	35		802.646	272	206
	802.655	49	68	23	36	11	8	50	21	21	8	5	34	51		802.656	309	212
	802.665	62	55	10	36	17	8	33	25	19	12	10	24	41		802.666	230	239
	802.675	83	31	11	31	13	7	28	21	32	12	22	33	13		802.676	214	211
	802.684	88	17	33	33	22	12	26	24	19	8	22	17	17		802.686	227	221
	802.694	58	24	51	47	16	10	18	56	16	6	18	19	14		802.696	223	190
	802.704	53	36	38	37	13	6	11	74	6	4	9	13	7		802.706	180	210
	802.714	36	24	30	34	10	8	19	72	16	6	14	9	23		802.716	199	237
	802.724	31	40	24	40	13	10	15	70	16	7	12	35	36		802.726	231	163
	802.734	34	34	36	12	4	11	9	77	12	15	12	57	27		802.736	262	175
	802.744	70	40	36	15	13	20	15	72	13	17	13	69	20		802.745	207	231
	802.754	80	43	25	12	36	32	19	59	4	10	41	53	11		802.755	214	240
	802.764	64	74	10	12	30	19	17	64	8	12	39	59	11		802.765	273	269
	802.773	37	96	26	8	13	16	14	59	13	6	28	73	33		802.775	276	247
	802.783	38	84	33	4	9	21	13	46	13	11	16	75	47		802.785	228	293
	802.793	36	97	38	13	13	10	17	27	24	10	12	52	49		802.795	205	283
	802.803	45	109	22	6	12	19	19	30	16	11	17	64	52		802.805	224	246
	802.813	66	99	21	6	20	26	22	28	12	36	32	66	43		802.815	231	244
	802.823	65	78	13	5	26	29	20	35	2	44	21	37	29		802.825	180	237
	802.833	72	51	14	7	30	22	14	45	6	22	21	21	23		802.835	176	194
	802.842	55	50	31	9	34	13	17	22	6	14	14	41	27		802.845	197	202
	802.852	42	48	34	11	25	5	10	20	6	27	7	46	16		802.855	247	196
	802.862	31	57	35	2	18	8	9	45	14	24	10	43	30		802.865	223	211
	802.872	36	70	21	3	19	17	4	50	18	17	10	32	27		802.874	182	188
	802.882	29	79	46	15	7	17	10	69	21	10	13	30	24		802.884	258	181
	802.892	44	80	61	27	4	9	18	69	28	16	3	29	28		802.894	267	186
	802.902	52	60	57	17	7	9	4	66	15	16	9	24	26		802.904	208	207
	802.912	53	64	49	19	17	10	12	68	14	17	20	37	22		802.914	207	206
	802.922	57	61	34	17	25	5	10	63	7	6	14	33	12		802.924	235	195
	802.932	54	51	35	14	20	3	5	80	8	12	11	25	23		802.934	242	191
	802.941	75	42	44	11	19	10	0	72	29	6	11	21	15		802.944	203	204
	802.951	63	41	33	9	13	10	2	51	33	6	18	23	19		802.954	198	230
	802.961	68	66	20	19	26	23	9	25	34	18	9	42	16		802.964	227	270
	802.971	51	72	36	17	35	26	13	38	27	21	6	33	17		802.973	247	249
	802.981	45	54	32	10	44	19	7	27	24	15	6	16	19		802.984	218	200
	802.991	48	39	39	9	27	35	8	30	36	28	11	20	17		802.993	216	224
	803.001	43	38	45	12	20	30	8	34	46	30	23	18	31		803.003	262	243
	803.01	27	54	42	14	8	14	6	25	22	24	15	31	39		803.013	321	247
	803.02	62	61	34	11	11	15	7	24	34	24	10	38	37		803.023	274	218
	803.03	72	58	23	20	11	18	19	39	39	22	7	37	32		803.033	258	226
	803.04	63	56	32	35	27	24	18	51	23	10	14	37	24		803.043	296	194
	803.05	69	57	36	25	39	43	9	47	20	7	17	33	35		803.053	321	213
	803.06	90	42	33	10	43	46	7	57	20	15	17	38	32		803.063	259	199
	803.07	96	48	11	11	29	66	19	72	23	15	14	40	16		803.073	214	217
	803.08	75	56	18	12	22	71	34	77	17	17	12	37	15		803.083	253	201
	803.09	85	73	18	8	23	75	37	47	7	12	8	19	13		803.092	264	249
	803.1	78	65	24	7	23	64	21	28	15	11	6	25	12		803.102	180	237
	803.109	73	64	21	7	25	36	13	28	31	27	8	26	16		803.112	158	251
	803.119	44	46	9	2	24	36	25	40	14	35	5	40	22		803.122	239	253
	803.129	32	56	20	12	27	22	11	43	13	25	8	41	24		803.132	242	202
	803.139	56	61	36	14	25	13	8	36	32	23	4	40	38		803.142	208	209
	803.149	71	58	36	13	13	14	10	32	29	23	13	33	21		803.152	236	239
	803.159	54	53	23	15	6	16	8	27	13	19	9	30	8		803.162	298	190
	803.169	59	74	16	23	15	18	22	40	25	17	10	39	12		803.172	353	199
	803.178	84	66	14	23	6	15	15	33	20	12	9	33	31		803.182	268	209
	803.188	74	42	17	17	14	19	5	27	12	15	12	24	19		803.192	264	210
	803.198	82	69	27	9	11	23	13	19	8	24	11	26	25		803.202	292	211
	803.208	99	65	24	14	5	25	14	20	13	24	7	19	29		803.212	321	241
	803.218	90	58	23	19	11	29	19	23	13	13	3	11	31		803.221	252	227
	803.228	64	59	47	14	13	17	31	32	17	9	12	6	36		803.231	219	257
	803.238	44	50	66	12	20	24	31	30	31	15	18	29	45		803.241	245	255
	803.248	59	38	62	11	28	20	26	35	19	28	16	29	48		803.251	279	220
	803.258	65	58	60	8	43	29	34	50	9	14	8	26	51		803.261	231	205
	803.268	47	98	40	17	39	36	31	56	14	11	19	18	73		803.271	196	243
	803.277	49	144	34	20	33	38	29	55	23	14	33	13	64		803.281	221	245
	803.287	38	207	42	21	19	23	41	53	13	25	34	4	41		803.291	277	185
	803.297	67	292	38	16	14	35	48	50	29	52	8	21	30		803.301	263	209
	803.307	78	289	22	17	17	25	64	49	30	41	12	37	25		803.311	303	238
	803.317	64	315	16	15	14	33	80	37	30	20	22	12	9		803.321	302	219
	803.327	46	399	20	15	14	58	83	34	28	20	17	9	9		803.331	317	243
	803.337	52	490	32	10	22	59	96	36	35	15	12	17	17		803.34	255	220
	803.346	84	613	33	21	49	64	71	31	54	19	10	19	22		803.35	249	244
	803.356	118	672	29	20	66	50	59	25	43	17	7	20	20		803.36	288	203
	803.366	146	558	27	15	61	43	46	45	35	32	5	13	19		803.37	290	219
	803.376	129	529	12	14	47	49	30	58	27	59	13	14	37		803.38	258	220
	803.386	119	624	10	10	39	34	29	42	18	46	10	6	52		803.39	310	282
	803.396	75	716	24	10	25	21	16	27	14	34	12	7	29		803.4	344	210
	803.406	47	706	21	16	16	30	9	31	15	35	13	11	19		803.41	305	192
	803.416	61	699	26	8	16	49	9	27	18	56	14	14	15		803.42	302	222
	803.426	84	620	31	16	13	68	13	20	25	51	10	16	9		803.43	316	223
	803.436	76	608	22	6	32	67	33	38	21	25	6	26	10		803.44	368	192
	803.445	71	666	32	7	45	43	34	65	22	28	13	24	32		803.449	349	218
	803.455	67	630	35	10	46	25	25	58	25	22	10	24	37		803.459	255	225
	803.465	59	487	28	17	33	17	17	46	31	25	11	13	38		803.469	233	220
	803.475	65	460	19	9	32	15	16	50	38	27	11	26	20		803.479	260	208
	803.485	61	421	13	12	28	20	15	45	52	63	12	44	28		803.489	312	213
	803.495	80	339	21	11	25	30	25	48	39	61	4	43	45		803.499	196	187
	803.505	84	286	22	38	15	34	23	38	20	47	10	37	45		803.509	207	220
	803.515	64	256	21	36	22	39	32	35	13	36	7	42	48		803.519	201	227
	803.524	90	249	18	16	21	31	37	49	22	52	10	74	41		803.529	211	228
	803.534	104	189	22	19	24	23	22	64	12	51	8	63	30		803.539	177	215
	803.544	65	173	24	20	12	11	20	54	13	40	5	49	45		803.549	198	216
	803.554	61	162	44	22	12	21	13	43	19	39	7	33	38		803.559	220	208
	803.564	66	164	77	12	12	18	11	32	10	60	5	37	31		803.568	235	222
	803.574	76	152	85	17	17	18	3	35	11	48	6	30	23		803.578	200	232
	803.584	83	117	68	10	10	7	8	33	14	34	8	24	34		803.588	213	234
	803.594	74	89	53	15	26	14	14	38	5	21	18	25	33		803.598	251	184
	803.604	53	87	59	8	55	21	8	33	12	28	18	21	46		803.608	279	192
	803.613	41	82	47	15	50	8	7	9	7	36	20	21	54		803.618	220	186
	803.623	37	59	38	22	36	17	5	21	10	19	14	21	53		803.628	244	219
	803.633	52	68	45	27	14	16	5	33	10	13	21	20	46		803.638	293	179
	803.643	60	49	39	31	28	18	6	42	26	14	14	33	64		803.648	289	215
	803.653	61	40	22	22	14	12	13	40	27	12	22	35	47		803.658	239	234
	803.663	64	57	34	16	11	28	8	64	17	7	19	30	34		803.668	264	228
	803.673	57	65	33	12	10	39	11	73	9	19	17	25	28		803.678	259	216
	803.683	59	98	21	19	13	36	7	65	14	25	22	24	26		803.688	246	211
	803.692	69	107	27	32	10	45	13	50	15	13	7	33	19		803.697	208	223
	803.702	91	91	47	37	7	42	12	47	11	19	19	29	37		803.707	220	244
	803.712	78	74	50	15	16	47	11	41	14	12	7	46	36		803.717	249	218
	803.722	62	66	35	24	18	51	7	48	17	11	11	47	24		803.727	292	219
	803.732	69	38	19	19	18	41	9	30	12	8	11	43	22		803.737	236	182
	803.742	56	30	22	7	13	27	5	38	32	10	7	47	21		803.747	228	235
	803.752	44	56	13	23	8	23	13	50	44	10	13	26	27		803.757	288	205
	803.762	77	71	17	13	13	22	6	38	27	15	7	12	60		803.767	344	245
	803.772	120	60	22	16	6	16	7	33	8	5	10	18	70		803.777	266	255
	803.782	111	60	16	12	16	11	3	27	19	16	18	44	42		803.787	207	207
	803.791	91	73	14	7	13	18	9	28	19	28	15	58	27		803.797	264	220
	803.801	81	80	13	8	23	35	13	28	34	20	28	57	22		803.807	304	260
	803.811	61	47	11	21	23	33	13	42	31	8	31	40	15		803.816	224	256
	803.821	63	53	18	16	18	15	11	36	28	8	36	25	10		803.826	189	202
	803.831	46	49	22	10	15	10	7	31	12	5	21	36	22		803.836	303	203
	803.841	41	25	12	12	12	16	19	31	14	8	27	30	52		803.846	363	226
	803.851	40	28	18	13	22	10	7	33	26	11	20	27	43		803.856	372	214
	803.861	36	55	12	12	22	18	8	34	8	15	12	15	22		803.866	302	221
	803.87	54	62	16	10	28	25	3	33	4	17	11	27	22		803.876	278	221
	803.88	61	47	36	9	23	26	10	26	10	10	14	31	28		803.886	329	209
	803.89	57	43	34	16	13	26	7	27	8	25	20	33	34		803.896	264	219
	803.9	54	50	20	22	6	22	9	25	8	21	18	37	14		803.906	253	217
	803.91	87	67	16	18	12	20	8	33	3	13	24	24	32		803.916	267	228
	803.92	67	52	14	26	24	43	7	19	13	23	23	18	45		803.926	308	215
	803.93	62	30	12	27	31	35	14	28	8	12	12	20	39		803.936	206	216
	803.94	58	36	8	24	29	25	25	29	3	13	20	16	19		803.945	197	209
	803.95	52	19	10	17	19	30	9	24	6	13	12	26	23		803.955	241	169
	803.959	40	17	21	13	8	37	8	38	7	12	15	18	24		803.965	266	189
	803.969	24	20	5	14	10	31	4	23	20	12	14	19	14		803.975	202	195
	803.979	31	22	10	16	31	12	8	21	19	14	9	28	8		803.985	177	232
	803.989	38	26	10	8	11	26	18	11	14	15	14	19	17		803.995	277	204
	803.999	77	69	10	12	24	40	18	18	29	16	40	29	17		804.005	313	221
	804.009	94	61	15	2	19	40	22	22	30	17	30	23	23		804.015	195	194
	804.019	77	58	28	7	10	42	36	32	37	9	20	22	37		804.025	200	218
	804.029	73	34	29	10	14	42	33	24	26	7	9	20	29		804.035	271	213
	804.039	76	27	29	7	17	20	28	19	28	12	16	25	25		804.045	274	190
	804.048	88	54	32	10	37	20	23	13	22	6	23	28	52		804.054	204	189
	804.058	102	76	37	18	64	13	8	15	8	11	25	39	46		804.064	223	227
	804.068	66	48	20	18	75	6	5	10	15	3	15	28	47		804.074	253	210
	804.078	51	48	30	12	63	17	6	19	16	4	14	26	43		804.084	264	218
	804.088	64	80	52	17	47	34	11	19	10	13	13	49	37		804.094	215	231
	804.098	104	76	46	37	39	59	15	29	6	6	34	64	23		804.104	194	228
	804.108	119	58	35	34	25	41	16	19	6	5	34	47	21		804.114	264	235
	804.118	108	57	31	13	21	25	30	22	10	10	26	41	13		804.124	263	250
	804.128	98	71	18	11	14	26	15	22	21	13	28	40	16		804.134	234	229
	804.137	69	79	28	14	9	30	14	42	23	15	27	28	23		804.144	231	241
	804.147	31	62	34	9	7	22	19	41	24	21	13	29	26		804.154	276	236
	804.157	38	61	51	8	11	41	16	62	12	15	7	40	37		804.164	255	267
	804.167	35	38	68	14	8	55	8	70	7	11	8	20	14		804.174	256	236
	804.177	50	25	54	18	15	48	4	66	12	15	21	16	13		804.183	260	236
	804.187	49	26	24	26	21	43	10	45	20	22	16	8	16		804.193	271	216
	804.197	25	21	16	38	17	64	16	39	13	42	8	10	25		804.203	247	186
	804.207	23	28	19	33	10	71	20	24	10	31	17	12	17		804.213	228	198
	804.216	27	40	24	32	24	90	22	15	16	26	17	10	14		804.223	227	228
	804.226	51	45	39	35	7	97	23	23	36	18	21	12	15		804.233	272	211
	804.236	62	42	26	16	7	55	13	12	34	14	18	8	8		804.243	244	193
	804.246	92	26	42	30	10	32	14	30	31	27	21	16	11		804.253	229	191
	804.256	118	54	44	23	8	41	29	49	18	60	21	17	13		804.263	257	194
	804.266	116	67	36	17	16	64	18	53	18	59	17	10	12		804.273	258	176
	804.276	91	36	19	15	10	69	19	35	29	31	23	16	18		804.283	304	207
	804.286	119	41	24	8	14	73	28	52	24	34	39	15	15		804.293	248	172
	804.296	151	53	32	12	32	129	34	39	13	42	32	7	32		804.303	221	225
	804.306	138	89	24	32	37	141	66	33	11	31	21	25	39		804.312	260	210
	804.315	112	127	23	31	34	186	76	18	12	20	14	29	42		804.322	293	182
	804.325	103	195	25	26	25	300	65	23	20	14	15	26	51		804.332	254	196
	804.335	97	245	23	18	17	582	77	36	29	18	17	37	65		804.342	276	249
	804.345	130	283	13	12	16	1036	72	29	25	11	25	30	87		804.352	301	227
	804.355	148	319	30	12	10	1491	57	28	21	19	20	25	74		804.362	321	200
	804.365	157	300	19	13	18	1625	57	29	26	15	34	13	93		804.372	196	159
	804.375	137	264	30	10	32	1512	39	41	40	11	30	10	126		804.382	221	201
	804.385	137	286	27	7	19	1432	29	82	36	14	20	31	182		804.392	289	200
	804.395	148	334	18	8	15	1380	26	79	21	8	15	23	193		804.402	271	185
	804.404	189	322	28	9	34	1205	23	54	11	9	10	12	197		804.412	221	175
	804.414	197	335	53	26	29	945	14	59	14	6	10	15	274		804.422	205	200
	804.424	149	360	58	48	24	719	7	55	20	9	10	33	243		804.432	211	176
	804.434	129	355	38	41	19	570	6	46	17	30	10	48	164		804.442	215	235
	804.444	108	298	36	20	27	450	2	29	20	35	16	43	148		804.451	177	205
	804.454	97	302	19	16	23	312	2	29	35	16	16	35	180		804.461	225	211
	804.464	93	238	30	19	17	278	10	24	53	8	14	11	183		804.471	230	186
	804.474	118	187	40	21	6	237	11	42	53	10	6	29	140		804.481	198	227
	804.484	100	179	33	10	2	179	18	42	34	13	11	27	132		804.491	200	213
	804.494	70	174	32	4	6	117	26	58	43	5	19	35	112		804.501	188	232
	804.503	35	181	29	15	11	94	25	50	38	14	39	53	113		804.511	215	193
	804.513	42	172	22	18	16	86	21	59	15	23	45	88	97		804.521	300	192
	804.523	76	152	20	15	8	106	22	68	16	22	33	87	83		804.531	237	198
	804.533	98	142	17	11	25	113	41	72	10	17	18	71	76		804.541	213	249
	804.543	93	103	30	10	26	70	35	70	14	23	15	70	71		804.551	238	289
	804.553	67	128	43	7	15	61	24	48	11	21	32	36	52		804.561	255	275
	804.563	45	132	35	5	9	54	30	54	8	21	42	28	49		804.571	253	237
	804.573	51	85	22	11	11	65	27	70	18	21	19	26	55		804.58	222	240
	804.582	85	63	15	11	15	69	17	45	19	14	20	22	33		804.59	252	206
	804.592	91	107	15	20	12	46	12	31	12	20	17	23	19		804.6	222	187
	804.602	71	95	11	19	6	32	25	45	9	19	8	26	21		804.61	197	202
	804.612	51	90	16	15	7	32	19	68	22	11	8	27	17		804.62	177	287
	804.622	60	78	14	21	12	50	23	49	23	6	10	23	8		804.63	188	235
	804.632	63	96	18	33	15	61	16	50	22	2	12	35	12		804.64	243	237
	804.642	48	81	28	17	27	42	7	28	8	16	9	47	12		804.65	196	214
	804.652	26	75	39	24	38	33	11	24	14	18	10	70	41		804.66	207	207
	804.662	26	54	28	23	24	33	13	28	15	13	7	69	51		804.67	253	189
	804.672	40	63	25	18	22	46	14	12	22	5	8	41	37		804.68	272	227
	804.681	32	60	10	19	13	32	11	30	48	6	22	28	49		804.69	181	183
	804.691	55	28	33	19	15	39	13	32	38	11	46	30	74		804.699	190	199
	804.701	68	28	57	10	14	21	14	19	32	8	55	24	39		804.709	267	196
	804.711	85	40	57	5	11	10	25	47	38	15	32	28	29		804.719	256	197
	804.721	85	47	54	10	8	14	21	60	12	16	20	16	27		804.729	237	217
	804.731	53	37	49	4	6	23	17	58	22	11	18	18	18		804.739	221	205
	804.741	51	32	34	8	16	29	17	44	13	10	16	16	15		804.749	237	185
	804.751	61	42	32	13	28	24	22	36	27	9	8	10	21		804.759	248	197
	804.76	50	58	28	14	25	26	20	41	45	25	12	15	26		804.769	192	187
	804.77	50	56	27	16	16	26	13	26	37	23	13	31	15		804.779	162	188
	804.78	54	45	39	5	12	33	22	30	21	15	19	48	14		804.789	228	200
	804.79	40	49	48	10	14	33	18	26	11	20	9	34	12		804.799	316	175
	804.8	25	55	56	12	23	26	20	28	11	11	9	19	30		804.809	250	198
	804.81	44	32	37	14	24	41	14	29	11	13	17	42	21		804.819	245	209
	804.82	73	46	32	11	17	47	18	43	16	2	20	46	12		804.828	322	213
	804.83	86	55	28	13	30	43	15	43	13	13	15	26	15		804.838	311	199
	804.84	61	38	35	19	51	21	11	43	13	42	10	20	14		804.848	290	210
	804.85	44	37	28	10	51	26	5	36	13	35	12	24	12		804.858	295	196
	804.86	54	42	30	9	30	28	10	23	9	31	11	35	20		804.868	288	191
	804.869	74	30	26	14	20	27	19	15	12	36	19	27	13		804.878	286	191
	804.879	89	34	32	8	20	17	15	26	22	28	20	31	13		804.888	219	213
	804.889	95	37	34	9	18	15	16	25	9	23	18	16	13		804.898	218	223
	804.899	78	27	22	10	17	17	3	28	20	11	15	9	34		804.908	243	213
	804.909	92	27	13	10	29	12	17	45	13	14	16	9	31		804.918	255	256
	804.919	133	35	28	16	42	8	29	33	9	6	8	14	17		804.928	221	217
	804.929	94	17	39	14	44	10	23	29	13	20	20	17	12		804.938	295	223
	804.939	80	31	46	6	22	26	18	35	15	27	8	15	23		804.948	370	201
	804.948	70	43	31	3	18	36	15	35	7	30	7	18	25		804.957	352	216
	804.958	77	38	33	17	8	35	11	31	15	11	19	11	27		804.967	289	228
	804.968	69	31	25	10	27	67	13	45	14	14	19	13	46		804.977	235	224
	804.978	68	23	9	24	13	68	8	47	14	16	15	23	45		804.987	250	202
	804.988	53	17	13	38	8	50	14	46	9	8	15	20	54		804.997	230	235
	804.998	65	30	17	14	7	42	21	42	14	9	30	38	60		805.007	189	194
	805.008	54	55	24	11	7	35	15	59	21	11	33	40	54		805.017	176	197
	805.018	66	96	40	9	7	25	11	46	20	9	30	34	36		805.027	276	170
	805.028	80	100	44	20	7	24	7	37	7	15	17	31	64		805.037	259	192
	805.038	58	78	42	14	4	15	5	29	19	11	14	29	62		805.047	249	186
	805.047	57	62	59	13	14	18	3	25	11	4	18	21	37		805.057	245	205
	805.057	69	78	75	14	8	40	17	14	19	10	7	26	25		805.067	287	223
	805.067	92	73	100	12	8	26	23	16	35	12	19	16	24		805.077	285	200
	805.077	96	49	58	11	8	21	26	38	28	18	34	10	29		805.087	225	190
	805.087	98	45	48	15	20	17	18	34	19	26	43	8	58		805.096	259	197
	805.097	83	47	62	16	25	16	10	25	16	28	29	14	46		805.106	279	187
	805.107	57	76	79	16	24	11	9	20	12	20	16	19	42		805.116	229	193
	805.117	53	65	66	21	36	11	16	36	7	16	13	21	29		805.126	178	204
	805.127	38	72	61	17	43	12	16	28	14	19	14	35	27		805.136	167	228
	805.136	70	73	73	19	20	18	10	24	14	13	9	18	32		805.146	209	200
	805.146	87	76	75	41	16	13	14	28	16	17	12	16	12		805.156	226	204
	805.156	101	78	50	45	10	8	26	26	9	8	8	21	14		805.166	190	204
	805.166	80	66	51	21	12	12	43	34	5	22	10	21	20		805.176	187	239
	805.176	78	61	59	31	13	23	31	24	10	16	15	19	11		805.186	269	260
	805.186	111	68	36	21	18	8	21	13	16	16	13	23	19		805.196	271	235
	805.196	99	78	29	3	18	12	20	24	9	16	10	14	18		805.206	278	201
	805.206	108	59	27	10	32	14	12	14	9	15	12	21	23		805.216	261	230
	805.216	124	67	30	9	17	17	6	6	5	7	24	24	10		805.226	296	193
	805.226	103	54	37	10	12	9	15	20	7	6	25	20	15		805.236	323	229
	805.235	63	56	42	6	10	20	10	18	6	10	36	12	14		805.245	282	217
	805.245	65	53	35	11	14	23	13	15	10	16	44	19	15		805.255	264	225
	805.255	70	58	24	15	13	31	18	20	15	14	40	12	27		805.265	304	226
	805.265	79	88	40	13	14	18	22	35	14	14	30	19	31		805.275	332	227
	805.275	75	116	39	23	24	16	9	59	18	14	35	14	24		805.285	301	252
	805.285	79	105	31	15	3	24	11	47	17	19	45	16	21		805.295	369	219
	805.295	69	91	41	18	3	37	22	30	14	11	51	13	21		805.305	405	219
	805.305	86	107	32	24	11	64	11	25	17	9	29	22	22		805.315	326	235
	805.315	100	97	10	11	11	113	16	41	10	10	26	58	11		805.325	245	211
	805.324	110	69	23	6	7	184	8	31	7	32	19	55	10		805.335	275	194
	805.334	105	102	40	16	7	336	25	28	8	33	9	34	10		805.345	267	179
	805.344	103	125	29	13	7	572	28	28	15	22	20	32	33		805.355	229	177
	805.354	139	129	19	28	6	779	23	32	20	29	22	32	40		805.365	216	192
	805.364	105	159	18	31	5	937	22	20	10	24	27	18	50		805.375	205	189
	805.374	71	173	29	16	8	934	26	11	13	10	40	44	72		805.384	231	199
	805.384	101	179	36	14	16	865	31	13	10	14	35	54	79		805.394	202	220
	805.394	121	163	31	15	23	929	20	15	4	17	29	57	91		805.404	173	185
	805.404	88	141	29	7	26	801	36	21	16	7	24	46	118		805.414	159	198
	805.414	92	163	32	17	41	595	47	39	26	6	18	48	107		805.424	216	201
	805.423	133	201	62	26	41	503	25	68	23	7	16	24	99		805.434	239	216
	805.433	124	210	72	22	26	370	31	71	14	12	18	19	80		805.444	212	206
	805.443	85	184	80	23	34	265	33	52	10	21	20	27	100		805.454	196	212
	805.453	83	176	79	9	30	186	18	50	10	13	6	45	115		805.464	247	228
	805.463	103	169	68	16	25	121	15	69	6	8	14	47	92		805.474	258	249
	805.473	86	96	58	7	9	99	19	66	11	12	11	38	77		805.484	211	222
	805.483	65	98	52	17	11	92	25	39	9	18	15	22	80		805.494	209	211
	805.493	85	81	30	17	10	81	11	47	28	9	4	18	55		805.504	241	204
	805.503	72	72	31	35	7	85	11	52	40	7	8	20	82		805.514	272	202
	805.513	55	65	48	41	14	65	12	45	32	8	11	26	72		805.523	258	213
	805.522	69	71	59	24	7	79	14	59	31	8	15	24	46		805.533	255	224
	805.532	75	99	58	10	15	82	6	43	21	8	24	19	36		805.543	292	205
	805.542	102	121	55	13	13	62	9	30	25	8	28	30	18		805.553	310	186
	805.552	93	108	46	13	15	29	13	41	25	9	10	31	18		805.563	278	221
	805.562	82	96	34	17	9	38	12	61	30	13	11	13	18		805.573	237	220
	805.572	96	88	23	8	15	26	5	66	19	8	5	21	29		805.583	199	195
	805.582	101	83	20	17	14	43	10	55	11	15	17	26	23		805.593	256	176
	805.592	62	91	24	7	23	64	7	52	20	21	18	29	14		805.603	191	194
	805.602	33	86	13	15	24	45	16	44	20	12	13	18	12		805.613	180	212
	805.611	40	103	22	18	13	37	9	36	8	9	13	23	12		805.623	190	215
	805.621	57	109	32	9	15	39	8	18	7	15	12	46	23		805.633	239	237
	805.631	45	104	29	11	21	53	13	17	5	15	19	55	23		805.643	210	213
	805.641	63	58	23	10	30	55	19	37	13	8	14	53	58		805.653	205	231
	805.651	79	65	23	7	23	24	20	38	17	7	12	45	61		805.662	251	219
	805.661	81	79	33	13	35	24	23	58	22	7	8	33	39		805.672	285	192
	805.671	61	72	24	10	33	13	14	61	18	8	9	46	18		805.682	228	221
	805.681	85	62	35	8	25	15	26	47	22	25	6	34	15		805.692	222	223
	805.691	92	73	34	6	23	22	20	40	27	34	12	25	18		805.702	263	252
	805.701	114	67	33	10	24	25	17	36	15	39	15	29	11		805.712	311	273
	805.711	85	68	44	27	30	28	8	47	14	51	16	27	18		805.722	263	248
	805.72	63	90	44	38	40	58	5	52	13	33	30	27	29		805.732	271	239
	805.73	72	89	41	30	37	44	6	54	13	29	31	37	40		805.742	272	203
	805.74	84	79	52	21	23	35	14	45	10	15	27	64	47		805.752	303	188
	805.75	102	63	47	14	37	20	5	22	14	11	22	47	42		805.762	267	186
	805.76	99	83	40	22	35	19	10	36	26	12	10	20	39		805.772	280	223
	805.77	101	57	30	42	23	10	9	30	24	13	6	27	32		805.782	298	216
	805.78	100	50	37	39	23	29	17	23	22	4	11	49	38		805.792	274	213
	805.79	75	51	30	20	18	25	32	26	18	5	8	51	29		805.802	244	214
	805.8	88	69	36	32	19	26	27	22	14	9	15	37	21		805.811	241	250
	805.809	79	67	28	23	7	26	17	36	20	10	10	31	20		805.821	302	211
	805.819	81	52	25	14	18	23	22	42	11	14	6	29	33		805.831	350	226
	805.829	74	56	32	23	6	12	15	67	7	16	19	19	26		805.841	244	215
	805.839	70	62	42	27	6	20	11	48	14	20	22	23	33		805.851	240	219
	805.849	58	58	28	25	18	17	12	39	9	25	18	28	41		805.861	212	205
	805.859	46	49	23	32	22	8	28	37	8	18	7	30	23		805.871	292	189
	805.869	56	54	24	30	13	1	22	39	5	13	12	44	16		805.881	193	206
	805.879	60	57	26	18	8	12	16	37	3	19	7	40	9		805.891	251	223
	805.889	57	41	13	21	14	21	25	27	6	13	11	28	14		805.901	285	196
	805.899	59	42	40	44	9	23	23	38	7	11	25	19	42		805.911	299	211
	805.909	85	32	63	32	13	17	14	44	12	7	20	23	27		805.921	227	226
	805.918	85	40	59	11	5	38	31	42	11	15	18	40	34		805.931	234	251
	805.928	79	55	34	16	12	34	27	24	13	11	10	33	28		805.941	265	219
	805.938	75	58	66	25	9	40	27	16	20	10	12	39	32		805.95	261	213
	805.948	63	69	88	17	4	42	11	22	23	8	16	21	18		805.96	229	203
	805.958	34	84	59	14	12	45	15	29	27	8	9	22	24		805.97	259	231
	805.968	44	81	19	11	17	39	10	21	26	12	3	24	19		805.98	307	199
	805.978	65	72	17	29	12	42	8	24	38	15	10	21	14		805.99	285	212
	805.988	71	77	13	45	39	23	24	29	36	7	27	23	16		806	229	200
	805.998	60	70	14	35	58	28	13	20	30	16	26	26	23		806.01	213	211
	806.008	64	51	14	37	53	8	8	19	17	24	16	36	23		806.02	302	201
	806.017	47	58	35	42	35	13	6	14	17	17	25	42	15		806.03	324	217
	806.027	33	67	34	31	32	10	7	26	13	16	32	38	17		806.04	229	222
	806.037	56	65	44	32	31	18	6	26	6	23	24	21	22		806.05	238	203
	806.047	75	58	42	13	26	32	12	16	9	19	15	33	23		806.06	265	229
	806.057	73	56	35	10	28	34	13	20	16	16	15	34	22		806.07	300	243
	806.067	63	42	18	11	27	24	20	24	21	8	19	53	28		806.08	220	208
	806.077	62	54	34	15	18	19	13	20	41	10	14	55	21		806.09	242	203
	806.087	54	83	54	14	8	13	17	26	24	19	6	60	13		806.099	261	193
	806.097	68	87	54	11	9	17	13	47	18	31	12	43	11		806.109	248	235
	806.106	90	99	46	15	9	27	7	46	16	18	15	32	5		806.119	225	213
	806.116	109	90	76	21	11	42	11	52	25	15	20	21	18		806.129	249	194
	806.126	102	90	89	7	30	33	9	45	29	19	19	31	15		806.139	260	161
	806.136	65	72	64	14	29	17	12	44	21	32	15	31	13		806.149	262	187
	806.146	47	42	43	23	12	16	6	44	14	23	11	31	28		806.159	213	203
	806.156	55	31	43	40	13	11	9	40	27	12	30	30	36		806.169	177	211
	806.166	68	64	37	37	21	12	9	41	16	18	33	35	35		806.179	241	205
	806.176	101	80	37	26	19	33	14	33	18	16	31	25	27		806.189	282	217
	806.186	105	66	67	17	22	27	19	51	18	8	21	23	40		806.199	279	229
	806.196	92	63	75	15	14	32	34	50	8	6	27	27	75		806.209	291	231
	806.206	76	54	51	11	16	36	36	51	7	9	24	26	56		806.219	361	192
	806.215	66	37	31	8	15	50	43	47	9	12	20	35	33		806.229	343	190
	806.225	74	23	27	9	15	41	35	49	3	7	14	26	29		806.239	273	234
	806.235	63	53	16	16	22	31	21	51	8	9	12	10	31		806.248	228	240
	806.245	51	38	18	25	27	43	18	54	4	14	14	16	26		806.258	277	237
	806.255	98	22	23	12	22	39	22	59	18	28	12	15	19		806.268	303	242
	806.265	99	37	20	22	12	34	26	46	8	25	15	16	26		806.278	226	227
	806.275	100	55	16	27	13	31	23	20	12	21	16	12	24		806.288	217	204
	806.285	98	73	16	22	18	21	14	26	6	26	23	13	25		806.298	252	211
	806.295	105	71	15	16	13	28	15	46	3	39	21	7	18		806.308	221	211
	806.304	79	54	17	15	15	25	11	34	5	35	32	8	20		806.318	199	213
	806.314	63	40	27	19	29	9	12	30	8	24	27	19	18		806.328	191	204
	806.324	72	42	42	19	22	23	3	22	10	24	25	16	23		806.338	262	219
	806.334	74	39	70	31	31	84	18	36	5	29	53	46	24		806.348	260	205
	806.344	64	45	70	26	28	140	13	39	16	29	60	37	33		806.358	223	238
	806.354	77	50	50	31	32	195	33	26	22	23	73	29	21		806.368	228	198
	806.364	63	67	53	21	22	243	28	33	5	24	80	11	39		806.378	236	196
	806.374	69	143	51	13	13	310	16	35	11	10	84	17	44		806.388	280	217
	806.384	106	152	52	24	24	337	33	41	11	16	69	9	42		806.397	250	211
	806.394	142	116	53	29	31	296	40	44	11	21	45	14	48		806.407	250	210
	806.404	134	70	38	32	32	269	31	37	11	9	49	27	40		806.417	292	215
	806.413	89	56	46	23	35	197	24	42	5	9	53	44	65		806.427	307	236
	806.423	74	63	54	11	25	190	20	45	10	7	44	54	80		806.437	229	248
	806.433	45	81	34	8	13	162	13	47	10	17	26	40	48		806.447	224	212
	806.443	44	128	31	8	19	147	8	84	8	9	24	29	54		806.457	289	216
	806.453	51	108	28	10	16	94	15	89	24	14	32	12	60		806.467	355	211
	806.463	64	108	24	9	8	83	9	62	17	20	39	19	42		806.477	324	197
	806.473	65	102	40	15	18	101	13	47	29	12	28	30	20		806.487	304	202
	806.483	33	75	49	7	21	81	15	65	31	12	27	15	23		806.497	269	204
	806.493	24	68	38	10	12	53	11	65	16	10	36	17	19		806.507	281	206
	806.503	25	60	24	7	6	53	7	69	14	12	58	17	9		806.517	231	207
	806.513	36	93	19	5	12	53	7	55	32	17	53	19	24		806.527	264	206
	806.522	65	93	13	11	7	35	23	44	38	19	45	10	45		806.537	268	202
	806.532	75	92	7	10	5	48	16	26	34	14	47	10	52		806.546	274	205
	806.542	75	80	37	5	11	43	12	43	22	17	34	10	54		806.556	206	198
	806.552	105	83	26	12	22	31	18	40	29	17	19	27	44		806.566	210	191
	806.562	98	115	30	14	24	22	29	36	38	8	15	34	40		806.576	268	232
	806.572	75	116	39	24	22	19	35	22	34	5	18	43	42		806.586	299	198
	806.582	63	89	26	28	25	47	19	21	20	8	15	41	25		806.596	240	220
	806.592	102	75	19	19	15	43	8	37	7	10	14	27	33		806.606	234	177
	806.602	74	79	20	12	18	37	19	44	11	20	5	34	38		806.616	250	186
	806.611	74	80	17	12	13	26	16	53	13	21	9	47	43		806.626	237	212
	806.621	93	56	12	7	6	15	4	34	13	10	11	46	40		806.636	203	221
	806.631	141	44	17	13	10	15	7	38	4	30	17	34	35		806.646	211	245
	806.641	134	76	49	26	14	15	14	21	5	14	14	22	26		806.656	254	193
	806.651	92	102	54	29	7	31	8	24	8	7	14	23	19		806.666	299	198
	806.661	84	67	31	19	10	45	9	47	9	8	10	31	13		806.676	234	200
	806.671	86	49	27	32	41	36	21	44	9	15	14	42	7		806.686	188	195
	806.681	59	71	23	32	47	31	34	36	16	5	24	61	12		806.696	300	234
	806.691	55	102	23	23	59	49	27	67	13	8	27	73	9		806.705	298	248
	806.701	58	74	21	10	40	46	29	71	5	13	20	53	18		806.715	197	225
	806.711	53	65	26	9	39	46	30	60	25	12	30	40	28		806.725	216	239
	806.72	60	58	26	13	25	58	12	56	29	9	26	47	22		806.735	283	268
	806.73	73	60	26	11	11	76	13	66	28	30	12	42	21		806.745	368	234
	806.74	58	58	23	16	14	49	9	35	19	33	14	27	27		806.755	240	290
	806.75	47	61	29	13	17	23	23	40	10	20	21	34	21		806.765	200	248
	806.76	34	56	22	9	34	26	24	34	11	15	6	28	21		806.775	257	232
	806.77	55	55	31	10	28	20	31	49	27	11	9	28	9		806.785	244	236
	806.78	72	53	40	15	23	15	27	42	32	9	17	25	19		806.795	182	229
	806.79	91	40	29	27	28	18	22	26	28	8	11	29	21		806.805	174	281
	806.8	111	49	25	17	17	21	19	33	15	8	7	31	27		806.815	200	237
	806.81	114	53	37	7	11	26	22	42	15	11	13	20	48		806.825	240	201
	806.819	78	31	34	12	14	35	9	29	10	6	14	14	23		806.835	206	202
	806.829	38	17	37	4	19	44	9	28	19	11	11	21	10		806.845	211	237
	806.839	43	39	72	13	19	35	15	26	28	7	7	27	20		806.855	243	193
	806.849	41	84	71	16	18	24	16	28	28	3	2	32	32		806.864	260	210
	806.859	47	63	52	19	10	23	15	43	12	17	7	45	33		806.874	191	208
	806.869	83	43	60	19	10	11	16	40	13	22	6	53	32		806.884	190	223
	806.879	73	58	51	16	16	19	2	29	17	18	11	44	31		806.894	228	177
	806.889	94	32	53	24	17	19	8	34	20	7	14	57	26		806.904	263	205
	806.899	116	32	51	27	15	27	9	23	18	21	1	52	30		806.914	197	189
	806.909	91	41	41	20	15	36	10	45	17	16	5	25	59		806.924	179	208
	806.918	81	37	36	23	23	27	6	39	16	14	6	26	55		806.934	193	191
	806.928	72	34	18	19	22	10	9	22	12	13	11	28	40		806.944	225	203
	806.938	53	23	12	11	14	18	7	39	22	10	11	32	21		806.954	193	203
	806.948	52	43	15	15	10	17	11	46	23	6	7	38	28		806.964	208	197
	806.958	57	46	17	10	20	25	12	65	12	10	14	32	26		806.974	214	194
	806.968	51	44	25	11	16	30	16	63	20	7	13	20	13		806.984	261	196
	806.978	43	51	24	17	10	37	9	51	14	2	9	18	13		806.994	226	215
	806.988	62	74	37	18	13	38	8	38	9	11	8	13	29		807.004	198	240
	806.998	65	63	54	8	5	52	5	30	14	13	2	16	55		807.014	240	193
	807.008	49	46	52	17	13	44	16	32	11	9	11	23	52		807.023	214	192
	807.018	68	54	34	22	9	22	8	37	18	12	21	11	37		807.033	186	209
	807.028	40	74	25	15	28	22	7	31	19	12	10	24	30		807.043	195	201
	807.037	60	63	19	13	33	25	6	27	4	12	13	20	21		807.053	212	178
	807.047	76	55	29	21	31	47	6	31	14	7	10	41	33		807.063	209	201
	807.057	59	62	33	13	36	42	5	35	8	8	7	31	22		807.073	178	217
	807.067	42	46	39	12	34	35	15	30	6	9	8	29	12		807.083	189	235
	807.077	43	22	34	15	20	40	17	23	7	14	17	31	18		807.093	209	244
	807.087	57	36	50	20	11	41	16	29	12	4	15	24	10		807.103	248	222
	807.097	61	37	41	47	14	21	11	37	14	10	16	22	12		807.113	163	208
	807.107	70	55	33	58	21	24	13	19	15	6	18	22	38		807.123	185	231
	807.117	90	41	20	68	25	28	25	23	9	17	19	25	47		807.133	222	186
	807.127	99	26	18	51	23	21	23	25	7	51	16	12	23		807.143	272	266
	807.136	96	24	12	52	7	19	17	21	16	56	15	21	15		807.153	215	230
	807.146	79	39	5	64	17	46	16	30	8	48	8	25	13		807.163	224	241
	807.156	84	66	25	39	14	66	24	35	11	26	13	20	22		807.173	305	211
	807.166	86	79	27	23	19	42	28	49	19	19	21	17	12		807.182	320	223
	807.176	83	73	18	24	24	43	24	37	38	22	32	32	21		807.192	304	211
	807.186	79	56	9	12	21	53	9	30	26	12	14	30	28		807.202	305	192
	807.196	104	53	6	4	17	36	11	26	19	29	7	16	11		807.212	317	195
	807.206	104	71	23	11	24	28	10	33	21	19	13	22	19		807.222	333	218
	807.216	83	59	49	19	12	42	8	57	13	9	7	33	16		807.232	290	195
	807.226	84	41	57	17	5	69	12	57	23	15	9	20	29		807.242	285	228
	807.236	87	33	72	11	10	53	19	44	16	12	14	15	62		807.252	321	198
	807.245	70	35	70	29	23	40	12	31	25	9	17	24	43		807.262	304	219
	807.255	73	64	55	36	18	22	15	62	35	11	21	14	38		807.272	249	192
	807.265	84	70	42	26	18	22	29	93	51	18	26	9	30		807.282	216	251
	807.275	90	60	37	17	10	13	25	105	46	26	21	12	30		807.292	272	238
	807.285	76	54	20	25	6	21	19	72	27	32	12	14	15		807.302	263	212
	807.295	67	66	21	20	9	26	17	64	19	22	17	27	19		807.312	224	221
	807.305	43	79	28	12	13	23	12	55	24	17	27	25	25		807.322	216	202
	807.315	32	60	36	4	29	32	16	39	5	27	21	25	19		807.332	271	212
	807.325	21	53	27	6	34	67	14	24	14	25	19	45	27		807.341	289	230
	807.335	48	31	17	7	34	105	16	41	15	33	34	39	25		807.351	255	201
	807.345	44	32	20	22	31	133	19	35	13	23	51	42	20		807.361	232	238
	807.355	37	29	16	22	21	114	6	31	9	11	31	34	18		807.371	259	237
	807.364	41	38	30	18	16	115	14	41	14	12	27	54	22		807.381	279	208
	807.374	69	37	46	19	11	115	15	18	22	10	32	44	15		807.391	236	228
	807.384	63	60	50	16	9	97	16	27	19	7	34	28	13		807.401	261	220
	807.394	70	88	55	26	10	75	22	27	18	7	31	21	14		807.411	278	235
	807.404	109	119	38	24	9	75	20	26	24	12	44	16	12		807.421	265	203
	807.414	130	104	21	12	2	59	14	28	16	14	71	11	26		807.431	256	211
	807.424	101	131	31	13	8	48	11	59	23	14	54	18	71		807.441	261	195
	807.434	84	137	26	26	9	39	10	72	18	18	36	23	67		807.451	298	199
	807.444	76	132	17	28	14	35	9	90	11	15	28	42	50		807.461	300	196
	807.454	65	100	12	28	27	31	8	81	14	9	24	32	34		807.471	221	203
	807.463	89	90	9	24	35	47	8	66	18	16	22	33	21		807.481	200	211
	807.473	76	70	10	20	21	47	10	65	22	13	12	35	17		807.491	263	193
	807.483	55	92	23	17	24	38	6	66	31	14	17	31	4		807.5	242	206
	807.493	66	111	37	8	8	22	14	61	40	5	24	35	9		807.51	244	177
	807.503	95	80	22	11	7	23	13	70	52	7	26	23	15		807.52	269	214
	807.513	96	55	32	14	12	16	13	80	44	7	29	15	34		807.53	271	217
	807.523	92	70	49	8	29	15	26	65	39	18	19	19	42		807.54	293	210
	807.533	109	75	59	4	28	18	27	49	20	22	22	30	37		807.55	250	194
	807.543	89	61	47	17	23	33	30	38	19	26	17	26	37		807.56	251	219
	807.553	58	53	47	11	10	38	19	30	17	29	14	49	25		807.57	260	187
	807.563	48	41	32	20	21	28	16	38	25	30	29	36	23		807.58	275	208
	807.572	35	28	26	25	25	44	10	40	13	25	22	25	33		807.59	232	231
	807.582	71	62	36	15	45	35	5	32	11	17	23	12	28		807.6	243	273
	807.592	90	69	12	13	52	18	8	47	13	17	28	18	24		807.61	260	281
	807.602	90	62	11	17	34	19	19	49	21	14	24	41	27		807.62	282	251
	807.612	58	46	23	17	25	16	22	52	21	21	12	40	25		807.63	227	223
	807.622	58	49	14	34	16	14	15	46	16	24	8	20	15		807.64	243	248
	807.632	54	32	5	20	8	38	13	40	12	12	19	23	44		807.65	282	197
	807.642	38	47	31	20	11	59	13	35	27	14	9	29	49		807.66	250	173
	807.652	62	66	38	17	7	65	4	42	21	20	24	42	31		807.669	200	184
	807.662	82	64	24	14	13	41	5	40	9	26	50	33	17		807.679	229	208
	807.672	70	47	17	4	18	43	2	47	15	22	44	27	29		807.689	294	191
	807.682	83	35	25	14	13	30	13	43	6	15	29	21	24		807.699	277	234
	807.691	97	54	36	13	8	16	14	39	8	11	14	23	15		807.709	207	214
	807.701	74	64	36	26	3	36	18	43	12	9	13	17	11		807.719	213	223
	807.711	55	62	43	25	7	50	11	40	17	3	5	20	31		807.729	200	194
	807.721	60	49	28	18	12	34	13	47	17	14	9	14	21		807.739	234	186
	807.731	60	51	22	6	9	16	19	48	14	10	19	19	11		807.749	222	184
	807.741	79	81	22	10	10	18	22	45	18	11	30	26	8		807.759	228	201
	807.751	82	92	9	5	5	27	24	39	12	5	28	29	10		807.769	251	182
	807.761	64	67	27	13	8	27	10	32	12	4	18	35	28		807.779	234	191
	807.771	73	48	37	8	4	19	12	33	22	11	15	36	30		807.789	227	207
	807.781	81	39	19	13	11	19	36	34	18	7	13	18	30		807.799	223	201
	807.79	43	82	11	6	7	20	36	43	32	3	14	15	35		807.809	250	216
	807.8	41	114	21	6	10	24	27	64	37	2	16	13	35		807.819	273	203
	807.81	41	50	21	9	11	29	19	49	46	5	12	11	20		807.829	234	218
	807.82	53	47	16	17	16	24	21	54	25	10	7	18	24		807.839	249	224
	807.83	32	45	25	48	12	35	15	58	28	7	6	24	27		807.848	278	220
	807.84	62	42	12	66	13	44	9	33	17	7	18	36	19		807.859	294	225
	807.85	72	37	12	46	7	34	12	56	17	5	27	31	5		807.868	263	251
	807.86	81	35	15	39	22	25	11	66	34	5	25	35	12		807.878	276	230
	807.87	87	43	21	28	12	21	17	62	33	4	21	18	14		807.888	321	201
	807.88	98	58	17	38	15	44	20	58	22	11	27	17	26		807.898	414	208
	807.89	101	75	8	31	11	43	17	73	36	14	27	17	41		807.908	342	216
	807.899	95	88	16	27	5	25	28	78	38	20	17	36	32		807.918	292	245
	807.909	66	94	18	14	3	18	26	61	18	28	14	43	34		807.928	304	222
	807.919	60	84	20	10	8	20	17	43	12	18	26	31	45		807.938	326	232
	807.929	48	50	24	23	6	20	22	38	15	21	19	27	52		807.948	236	235
	807.939	53	54	24	31	11	47	22	28	17	19	11	34	36		807.958	202	229
	807.949	69	47	20	20	11	44	15	28	24	9	14	15	41		807.968	238	240
	807.959	59	42	20	14	6	43	11	31	22	13	32	17	37		807.978	243	230
	807.969	65	49	20	17	27	40	11	44	12	23	22	23	31		807.988	237	222
	807.979	59	51	30	18	21	35	16	27	12	10	18	26	15		807.998	251	227
	807.989	102	41	28	17	20	33	21	30	19	5	22	25	13		808.008	240	206
	807.999	103	27	31	14	14	20	16	12	22	13	21	15	20		808.018	272	205
	808.009	79	32	37	19	11	29	9	34	22	13	11	16	26		808.028	259	222
	808.019	91	35	23	16	20	42	13	48	25	22	12	13	15		808.038	251	243
	808.028	77	47	11	14	36	32	8	46	26	28	13	15	18		808.047	240	212
	808.038	92	48	25	16	41	26	6	41	25	28	20	13	13		808.057	308	215
	808.048	104	43	29	10	27	24	7	30	9	20	23	11	23		808.067	284	223
	808.058	82	37	21	21	28	22	18	32	9	27	31	7	24		808.077	239	247
	808.068	54	37	16	21	21	15	19	51	15	30	27	22	21		808.087	264	229
	808.078	42	41	11	20	20	14	24	45	21	16	22	27	9		808.097	327	238
	808.088	50	43	16	10	18	19	17	55	10	10	20	56	8		808.107	245	247
	808.098	47	42	14	9	20	12	14	65	19	10	14	50	33		808.117	245	245
	808.108	55	39	30	5	13	11	7	81	25	5	11	31	35		808.127	314	221
	808.118	68	40	45	3	18	17	6	54	19	4	14	44	29		808.137	323	200
	808.128	62	44	37	9	5	21	2	39	12	16	8	58	37		808.147	253	202
	808.137	38	38	33	4	20	33	8	32	8	12	9	61	36		808.157	241	219
	808.147	25	55	44	9	40	32	9	34	9	20	14	33	22		808.167	238	235
	808.157	47	51	61	7	54	28	8	48	6	18	9	41	16		808.177	276	225
	808.167	37	34	22	13	34	25	9	36	5	17	10	63	7		808.187	238	229
	808.177	40	37	17	26	25	24	10	39	4	16	9	67	18		808.197	211	203
	808.187	43	36	17	29	19	11	19	29	10	12	5	40	20		808.207	253	205
	808.197	32	30	17	21	8	21	17	30	13	9	13	30	18		808.216	275	183
	808.207	32	23	7	25	17	16	27	28	15	7	18	34	10		808.226	253	204
	808.217	41	20	12	15	17	29	39	43	10	24	16	39	25		808.236	213	232
	808.227	66	24	23	9	32	28	38	43	30	16	16	28	17		808.246	226	221
	808.237	78	46	22	25	27	23	33	52	43	10	11	23	23		808.256	259	212
	808.246	54	57	17	13	12	10	41	47	35	10	8	15	37		808.266	224	231
	808.256	44	53	15	14	6	27	19	54	28	11	7	16	39		808.276	201	218
	808.266	68	44	21	5	11	38	19	55	34	11	7	24	37		808.286	261	196
	808.276	96	29	19	16	10	27	11	65	31	26	11	32	24		808.296	321	212
	808.286	84	28	19	19	6	18	20	77	19	55	23	21	24		808.306	245	233
	808.296	84	62	32	20	17	18	13	66	23	53	24	28	18		808.316	195	216
	808.306	64	79	18	31	6	11	7	59	30	36	12	29	26		808.326	217	203
	808.316	50	69	9	33	11	30	7	60	24	23	11	40	56		808.336	249	212
	808.326	46	89	22	34	15	68	6	54	19	9	8	30	51		808.346	201	221
	808.336	69	95	40	33	12	95	8	41	13	7	20	24	43		808.356	212	227
	808.346	51	100	99	31	20	66	2	36	6	11	39	20	33		808.366	269	201
	808.356	42	108	130	24	31	37	10	44	23	23	45	34	37		808.376	260	176
	808.365	70	72	184	17	44	33	29	53	20	20	39	46	49		808.385	219	217
	808.375	92	70	235	20	50	32	25	48	21	28	17	28	31		808.395	233	225
	808.385	76	97	271	8	31	62	22	42	12	24	25	19	21		808.405	278	193
	808.395	102	55	260	12	20	105	36	35	21	29	31	21	28		808.415	312	198
	808.405	132	71	231	15	15	108	31	23	39	31	24	17	24		808.425	242	155
	808.415	122	106	229	12	10	91	17	41	56	45	22	25	33		808.435	225	219
	808.425	76	89	209	32	20	79	14	31	41	29	18	34	25		808.445	285	208
	808.435	68	65	160	72	20	66	21	28	31	13	17	38	28		808.455	311	186
	808.445	76	62	153	76	16	50	18	30	33	18	4	30	9		808.465	265	223
	808.455	65	69	117	62	10	49	14	43	41	36	20	56	25		808.475	229	226
	808.465	37	88	101	36	12	91	2	35	23	34	29	69	33		808.485	228	201
	808.475	46	67	71	33	8	72	10	37	23	35	25	45	46		808.495	246	207
	808.484	52	33	61	29	33	41	13	47	15	39	18	37	31		808.505	211	204
	808.494	76	50	45	20	44	35	14	62	32	53	13	33	21		808.515	244	220
	808.504	104	51	55	19	31	33	19	48	41	32	26	32	15		808.525	288	192
	808.514	130	41	101	24	22	28	37	60	47	28	32	50	20		808.535	287	211
	808.524	109	48	92	12	19	31	22	55	33	21	23	79	16		808.545	244	207
	808.534	68	85	72	16	12	28	19	72	30	17	19	69	29		808.555	232	193
	808.544	34	93	52	15	11	30	9	53	17	7	22	64	30		808.565	247	196
	808.554	36	73	66	19	6	30	13	46	13	9	26	53	47		808.574	299	186
	808.564	47	59	65	12	14	17	8	25	9	10	16	35	62		808.585	242	205
	808.574	68	61	32	19	11	20	18	26	11	8	22	24	44		808.594	254	208
	808.584	85	44	27	20	14	18	23	19	16	15	33	24	32		808.604	285	205
	808.593	85	37	46	20	18	23	16	18	17	18	16	22	37		808.614	287	244
	808.603	63	46	40	20	28	10	7	19	14	4	15	30	36		808.624	229	290
	808.613	34	59	33	20	18	17	12	24	9	7	30	28	42		808.634	223	238
	808.623	30	58	25	12	19	28	18	25	11	9	43	22	47		808.644	291	214
	808.633	41	57	30	16	14	17	32	32	8	11	37	20	43		808.654	291	211
	808.643	52	50	18	28	25	20	24	51	12	8	26	48	26		808.664	228	198
	808.653	62	47	32	32	27	24	12	43	25	15	16	55	16		808.674	182	228
	808.663	93	43	37	17	14	24	8	25	34	21	20	30	18		808.684	228	218
	808.673	70	47	50	16	19	16	14	29	30	22	16	36	15		808.694	272	236
	808.683	50	42	46	8	26	21	8	33	26	7	16	54	14		808.704	262	205
	808.693	46	39	55	20	14	32	10	26	22	12	27	63	14		808.714	259	238
	808.703	51	57	44	5	23	20	7	27	16	7	16	48	14		808.724	308	205
	808.712	56	56	64	19	28	22	8	27	5	8	12	43	13		808.734	323	234
	808.722	61	67	58	14	24	11	5	53	16	6	8	55	17		808.744	250	209
	808.732	56	96	45	7	25	20	9	41	16	12	14	56	14		808.754	246	209
	808.742	63	74	48	10	31	10	7	32	11	27	7	47	11		808.764	282	208
	808.752	108	67	50	13	21	23	19	33	8	57	5	40	12		808.774	290	198
	808.762	78	80	38	13	20	14	30	15	12	33	10	24	39		808.784	198	208
	808.772	60	59	39	13	23	26	22	11	10	21	10	21	49		808.793	210	215
	808.782	85	56	38	10	7	23	12	21	16	24	7	13	40		808.803	246	218
	808.792	72	80	24	8	19	12	16	17	26	14	9	12	25		808.813	267	222
	808.802	39	60	33	10	27	15	21	18	26	17	5	22	26		808.823	252	235
	808.812	41	66	33	14	27	35	11	24	26	19	11	24	13		808.833	278	211
	808.822	78	86	24	11	34	30	11	29	13	15	6	16	9		808.843	311	203
	808.832	110	45	14	4	42	29	4	25	21	15	8	33	14		808.853	292	226
	808.841	93	30	13	13	29	27	2	35	12	8	8	60	31		808.863	234	216
	808.851	84	43	15	21	17	30	10	20	10	8	7	61	39		808.873	197	239
	808.861	91	32	7	13	19	26	11	35	8	11	15	30	26		808.883	239	208
	808.871	93	29	12	20	23	12	6	55	15	20	11	39	24		808.893	218	215
	808.881	90	43	13	24	17	13	11	71	10	14	12	33	19		808.903	179	190
	808.891	71	48	22	40	15	23	10	44	7	15	9	24	11		808.913	190	179
	808.901	47	36	32	36	13	19	7	79	7	15	22	32	9		808.923	228	175
	808.911	59	49	32	24	38	14	6	73	3	13	32	26	13		808.933	265	204
	808.921	75	55	28	19	40	12	5	44	10	5	18	25	17		808.943	244	175
	808.931	75	55	33	27	28	7	10	46	20	3	16	30	14		808.953	237	212
	808.941	96	59	37	23	10	15	8	56	16	7	14	36	9		808.962	275	229
	808.951	78	69	29	39	21	28	9	60	16	6	7	31	7		808.972	294	188
	808.96	71	79	23	55	4	35	12	45	18	19	7	41	8		808.982	206	155
	808.97	68	87	34	61	10	35	34	27	15	23	6	36	13		808.992	242	197
	808.98	65	79	28	39	9	30	27	36	13	25	3	24	8		809.002	239	214
	808.99	45	62	39	34	23	13	10	36	29	16	13	22	14		809.012	316	209
	809	40	74	45	28	19	13	25	33	19	14	8	19	34		809.022	213	197
	809.01	46	82	51	24	15	10	20	34	23	19	7	39	42		809.032	268	225
	809.02	47	63	83	13	17	12	27	34	16	11	24	38	28		809.042	323	195
	809.03	44	59	93	13	36	7	26	31	15	32	23	50	22		809.052	392	204
	809.04	47	63	65	15	40	8	13	23	9	38	13	65	35		809.062	341	243
	809.05	70	56	59	9	35	7	10	34	12	31	11	54	25		809.072	314	243
	809.06	63	65	37	10	31	18	11	41	16	19	12	43	19		809.082	313	293
	809.069	68	54	30	14	31	32	13	46	15	16	7	38	18		809.092	299	229
	809.08	71	45	34	11	23	39	5	35	33	10	9	20	10		809.102	198	233
	809.089	76	40	33	8	7	18	15	46	43	21	6	19	19		809.112	199	240
	809.099	72	60	29	4	18	9	10	51	34	10	11	25	29		809.122	224	257
	809.109	72	68	25	10	16	18	6	24	16	9	21	23	19		809.132	219	252
	809.119	77	49	45	18	17	17	10	40	16	20	8	21	12		809.142	197	207
	809.129	91	48	33	11	18	12	13	34	12	32	6	28	10		809.152	178	204
	809.139	88	71	25	10	20	16	14	32	14	29	5	35	15		809.162	255	188
	809.149	108	81	31	18	12	27	21	38	8	11	23	25	19		809.172	279	230
	809.159	92	95	23	21	15	21	10	34	13	40	27	29	17		809.182	242	243
	809.169	68	90	32	13	9	16	7	36	3	40	15	16	18		809.191	213	262
	809.179	85	76	37	8	19	20	10	19	8	24	20	23	13		809.201	250	239
	809.189	80	48	29	12	31	9	6	19	16	18	18	15	11		809.211	291	221
	809.198	73	37	19	22	55	21	10	21	12	14	23	10	8		809.221	245	214
	809.208	71	49	25	45	62	10	9	30	16	11	6	20	4		809.231	237	234
	809.218	95	35	34	39	56	15	7	23	32	7	19	8	5		809.241	254	223
	809.228	84	29	23	15	52	15	9	41	39	15	17	20	11		809.251	297	201
	809.238	67	39	15	17	30	14	11	26	24	15	16	19	13		809.261	211	204
	809.248	66	32	24	17	16	19	9	20	33	8	8	17	8		809.271	202	262
	809.258	53	24	41	4	17	12	11	29	22	9	15	18	6		809.281	241	208
	809.268	47	25	30	20	10	10	14	35	16	19	14	16	10		809.291	269	187
	809.278	63	49	19	21	28	13	6	28	20	14	15	16	13		809.301	226	181
	809.288	60	46	17	28	29	15	9	57	24	11	20	23	26		809.311	183	201
	809.298	47	26	23	22	22	19	9	59	29	26	42	30	25		809.321	246	195
	809.308	60	24	26	15	42	14	7	50	39	31	67	30	29		809.331	289	229
	809.317	81	20	55	10	40	17	4	42	25	16	52	16	24		809.341	210	234
	809.327	77	23	72	14	19	29	9	46	26	15	37	25	22		809.351	237	228
	809.337	73	54	68	20	14	43	21	38	17	23	24	27	15		809.361	328	226
	809.347	84	68	59	16	17	32	34	31	24	25	24	33	18		809.37	340	231
	809.357	128	45	90	8	22	31	29	46	33	20	21	42	56		809.38	294	213
	809.367	143	64	109	13	15	38	18	55	17	28	27	39	59		809.39	254	236
	809.377	149	72	82	7	18	40	10	49	23	34	27	22	25		809.4	245	194
	809.387	146	43	98	11	15	33	6	63	13	34	14	28	21		809.41	295	162
	809.397	122	39	142	13	9	18	8	78	14	22	14	26	23		809.42	248	223
	809.407	160	57	141	21	25	18	12	55	17	21	21	27	27		809.43	253	261
	809.417	161	69	108	25	12	26	24	46	20	10	12	21	48		809.44	306	201
	809.427	182	72	104	15	11	28	30	53	27	11	13	16	50		809.45	294	221
	809.437	171	74	104	11	14	20	16	58	20	5	14	11	31		809.46	219	242
	809.447	160	65	73	29	29	17	14	81	27	11	12	7	39		809.47	202	229
	809.456	155	42	61	15	38	11	22	56	26	19	2	8	49		809.48	260	202
	809.466	148	74	59	12	20	14	17	24	24	25	6	11	51		809.49	347	212
	809.476	144	80	52	7	16	9	19	29	14	26	11	10	33		809.5	281	196
	809.486	161	68	71	16	23	13	14	41	6	20	15	25	39		809.51	215	159
	809.496	162	50	117	16	28	11	11	38	5	12	8	31	28		809.52	246	185
	809.506	126	63	130	12	36	12	20	54	10	19	9	23	35		809.53	275	172
	809.516	124	55	107	9	46	22	16	39	15	36	6	22	22		809.54	240	183
	809.526	105	39	75	17	33	25	18	37	26	26	6	38	18		809.55	217	232
	809.536	66	26	53	24	29	18	13	41	30	28	7	41	22		809.56	274	215
	809.546	34	36	32	20	21	35	10	64	17	36	13	44	11		809.57	264	169
	809.556	40	38	41	18	13	44	14	69	15	30	10	28	14		809.58	218	214
	809.566	76	41	66	15	8	17	16	79	7	22	17	22	10		809.59	172	215
	809.576	66	68	43	23	14	19	18	82	7	31	22	22	17		809.6	202	171
	809.585	57	62	33	16	12	25	13	88	9	21	38	27	28		809.609	217	200
	809.595	71	28	43	11	15	12	13	81	9	19	34	22	20		809.619	180	204
	809.605	101	26	34	30	11	17	8	69	9	21	27	24	30		809.629	191	215
	809.615	103	33	33	28	7	16	9	62	18	17	28	21	39		809.639	219	202
	809.625	70	27	56	15	24	16	8	48	48	16	31	18	42		809.649	265	219
	809.635	58	26	39	15	30	16	15	43	50	43	24	44	29		809.659	208	208
	809.645	63	20	34	17	25	22	10	35	28	54	21	51	16		809.669	215	217
	809.655	56	10	26	17	26	13	19	51	38	27	22	35	44		809.679	233	214
	809.665	48	29	19	7	17	22	24	56	43	18	22	30	46		809.689	252	217
	809.675	47	44	21	9	13	7	35	43	34	19	20	25	52		809.699	173	199
	809.685	43	70	17	11	10	6	23	44	26	17	19	17	46		809.709	186	235
	809.695	45	103	9	9	18	7	9	46	24	23	20	13	42		809.719	218	226
	809.705	66	78	10	12	12	28	13	43	41	21	20	22	29		809.729	232	246
	809.714	104	42	11	3	5	25	8	36	24	29	10	17	39		809.739	178	230
	809.724	82	80	5	11	7	14	22	38	23	21	9	17	33		809.749	185	232
	809.734	75	92	10	6	8	20	10	42	26	30	17	16	29		809.759	239	225
	809.744	76	88	19	16	10	28	12	48	24	50	12	21	41		809.769	306	210
	809.754	81	64	32	15	15	20	9	41	12	48	16	16	31		809.779	211	207
	809.764	99	70	35	9	25	12	14	29	16	36	25	13	25		809.789	180	237
	809.774	81	81	24	9	20	18	17	26	19	25	31	16	44		809.799	279	191
	809.784	50	69	41	3	8	20	13	17	19	19	31	19	57		809.808	348	251
	809.794	71	57	74	8	6	10	15	28	17	16	19	20	46		809.818	284	221
	809.804	80	39	70	9	8	10	12	42	12	19	29	30	27		809.828	258	200
	809.814	75	27	35	14	16	6	14	27	13	20	19	26	26		809.838	290	200
	809.824	56	32	35	19	6	20	9	31	20	21	12	18	39		809.848	328	212
	809.833	80	45	45	11	14	33	4	30	14	17	12	24	27		809.858	241	250
	809.843	71	45	49	12	27	40	17	43	9	18	15	22	31		809.868	252	245
	809.853	58	49	37	10	29	31	16	43	9	22	6	17	26		809.878	325	224
	809.863	89	61	32	8	21	24	21	37	15	23	6	17	28		809.888	367	234
	809.873	95	62	39	10	11	24	15	45	17	15	13	28	31		809.898	312	233
	809.883	72	67	27	23	12	12	13	57	24	10	22	20	25		809.908	313	252
	809.893	60	48	26	24	17	9	18	39	17	8	23	4	30		809.918	345	191
	809.903	75	30	16	32	7	12	14	24	8	7	17	14	21		809.928	367	217
	809.913	74	36	21	18	3	23	26	19	8	11	11	11	24		809.938	292	222
	809.923	45	64	23	19	9	32	27	30	12	9	17	17	27		809.948	235	220
	809.933	67	52	37	20	21	19	19	41	11	13	18	27	29		809.958	255	207
	809.943	80	41	38	12	18	21	22	37	22	8	37	36	17		809.968	289	199
	809.953	43	41	27	7	14	23	18	37	24	6	34	25	18		809.978	215	212
	809.962	34	39	42	14	14	19	7	27	15	14	26	25	11		809.988	243	213
	809.972	40	27	52	15	11	14	13	23	11	13	16	16	12		809.998	252	203
	809.982	92	24	49	8	19	26	14	32	11	13	16	24	17		810.008	283	189
	809.992	87	22	41	2	17	22	13	28	10	14	11	32	19		810.018	242	193
	810.002	60	38	17	8	22	24	20	52	17	22	13	37	28		810.028	240	190
	810.012	76	49	17	10	10	15	24	41	8	19	12	25	20		810.038	247	175
	810.022	75	46	18	11	8	19	19	39	28	10	13	29	23		810.048	269	185
	810.032	61	30	9	21	11	13	11	37	43	12	17	29	28		810.057	220	212
	810.042	70	60	19	25	18	8	13	30	38	15	18	29	36		810.067	243	245
	810.052	70	71	26	27	21	6	14	44	19	14	16	22	18		810.077	266	260
	810.062	67	54	23	30	20	6	10	29	19	2	8	21	16		810.087	327	257
	810.072	94	52	16	17	21	28	11	31	15	9	17	21	14		810.097	246	221
	810.082	70	52	27	15	16	48	14	45	13	17	21	18	13		810.107	198	238
	810.091	40	41	23	10	17	48	4	54	3	4	18	12	5		810.117	235	247
	810.101	43	45	18	15	32	30	7	49	14	11	27	15	10		810.127	306	197
	810.111	69	42	24	8	29	23	22	28	9	8	17	18	14		810.137	239	242
	810.121	51	48	47	13	47	34	28	49	8	8	25	27	36		810.147	257	282
	810.131	33	42	42	12	36	32	12	65	10	17	19	34	33		810.157	274	230
	810.141	52	41	47	4	24	14	15	56	12	12	27	19	29		810.167	294	205
	810.151	104	42	37	3	18	6	5	45	19	5	39	25	27		810.177	228	223
	810.161	121	69	34	5	20	19	11	38	22	17	37	14	28		810.187	205	280
	810.171	103	95	32	4	12	10	15	40	37	13	17	17	23		810.197	264	232
	810.181	98	94	27	8	31	8	35	36	28	12	9	17	15		810.207	321	203
	810.191	90	52	17	21	22	12	28	37	20	9	6	23	15		810.217	300	243
	810.201	93	53	20	26	17	10	28	74	12	6	3	16	25		810.227	319	244
	810.211	86	60	37	13	9	12	24	75	24	20	18	7	24		810.237	298	196
	810.221	101	55	35	8	7	8	29	56	28	43	9	11	19		810.247	320	230
	810.231	103	41	21	19	12	10	15	32	12	51	30	24	23		810.257	253	250
	810.24	115	28	37	11	16	9	20	29	19	36	65	26	28		810.266	215	223
	810.25	129	21	47	18	12	8	19	34	30	30	79	28	32		810.277	247	188
	810.26	94	31	50	26	11	6	15	41	39	20	48	21	27		810.286	270	260
	810.27	102	14	33	32	7	21	8	24	15	22	43	17	24		810.296	231	300
	810.28	142	17	33	19	5	50	3	24	20	25	39	39	24		810.306	255	276
	810.29	126	20	33	17	8	44	5	22	32	26	17	42	14		810.316	248	238
	810.3	88	21	25	23	9	17	8	26	24	16	15	26	22		810.326	245	219
	810.31	59	16	33	23	8	17	7	31	10	10	19	12	52		810.336	206	242
	810.32	58	36	26	22	8	14	5	27	12	11	43	19	49		810.346	239	230
	810.33	86	48	28	20	19	7	14	24	9	22	54	24	42		810.356	284	201
	810.34	121	59	51	22	25	18	22	22	13	29	35	16	24		810.366	310	205
	810.35	131	54	55	11	29	25	7	27	11	31	44	17	34		810.376	302	217
	810.36	117	44	87	8	32	35	13	28	5	35	53	21	34		810.386	248	219
	810.37	146	61	65	9	49	48	17	46	10	32	30	22	50		810.396	282	219
	810.379	135	53	68	14	55	49	7	37	17	22	27	40	63		810.406	371	207
	810.389	138	43	54	6	29	41	12	34	13	11	46	29	46		810.416	274	215
	810.399	130	51	59	19	19	44	12	31	8	14	45	16	34		810.426	248	214
	810.409	118	71	72	13	15	40	7	42	6	17	28	21	33		810.436	269	240
	810.419	105	68	67	29	14	38	11	28	7	9	19	41	48		810.446	263	298
	810.429	133	44	61	37	20	44	7	27	15	17	13	29	48		810.456	218	281
	810.439	133	25	67	37	32	32	7	56	25	26	13	35	42		810.466	210	271
	810.449	146	33	81	16	20	18	18	57	14	14	14	27	38		810.476	245	227
	810.459	106	22	69	21	43	26	32	44	13	13	23	28	49		810.486	227	270
	810.469	121	28	52	12	44	34	34	45	6	22	14	28	66		810.496	195	245
	810.479	99	61	43	5	25	51	21	52	8	37	13	35	97		810.505	170	228
	810.489	74	78	44	26	15	50	20	59	8	34	11	20	82		810.515	232	245
	810.499	71	71	41	23	31	28	18	47	36	10	13	20	66		810.525	245	242
	810.508	90	90	29	28	35	20	21	45	47	14	23	46	38		810.535	195	212
	810.518	71	66	23	32	51	20	11	50	29	15	21	56	21		810.545	223	237
	810.528	68	51	20	19	89	7	15	35	20	13	12	47	20		810.555	271	209
	810.538	67	57	27	21	77	17	18	24	16	9	6	46	29		810.565	285	209
	810.548	107	37	43	21	34	20	13	27	14	9	8	30	46		810.575	238	207
	810.558	114	39	61	33	37	16	20	19	17	11	14	37	38		810.585	232	212
	810.568	124	38	49	17	44	17	17	33	10	12	18	52	36		810.595	268	197
	810.578	99	29	53	23	21	20	10	21	8	19	14	49	32		810.605	315	220
	810.588	91	39	50	16	12	15	15	22	8	16	10	34	32		810.615	220	179
	810.598	76	105	26	10	23	15	9	54	11	11	22	36	39		810.625	193	203
	810.608	61	124	36	8	29	13	16	74	5	9	13	47	22		810.635	264	184
	810.618	95	84	56	11	32	8	23	49	15	24	16	35	21		810.645	272	185
	810.628	126	58	49	9	21	7	22	71	26	22	26	25	38		810.655	228	170
	810.638	110	35	36	11	25	6	17	71	23	24	36	25	35		810.665	224	223
	810.647	69	36	47	7	32	9	17	55	12	11	32	23	18		810.675	274	192
	810.657	68	49	31	6	24	9	30	33	23	12	30	19	28		810.685	310	184
	810.667	117	53	28	14	9	4	26	31	34	3	25	26	21		810.695	295	170
	810.677	103	77	32	11	21	14	20	27	37	4	19	45	28		810.705	253	219
	810.687	117	82	28	14	12	21	16	38	28	6	21	34	26		810.715	261	232
	810.697	110	91	41	9	16	34	14	56	25	7	14	15	15		810.725	302	203
	810.707	110	102	42	14	7	42	9	64	14	11	8	15	22		810.735	295	201
	810.717	119	96	53	15	9	22	3	49	13	22	5	20	15		810.745	236	212
	810.727	129	88	55	15	15	14	5	39	13	5	9	20	23		810.755	242	248
	810.737	110	83	54	15	16	17	7	26	12	11	15	23	24		810.764	251	254
	810.747	59	66	31	6	10	40	12	19	11	6	30	22	23		810.774	219	233
	810.757	50	47	29	13	9	39	3	22	31	7	35	28	15		810.784	219	238
	810.767	53	39	34	17	8	58	7	16	29	16	32	33	21		810.794	252	208
	810.777	69	30	26	22	10	73	9	18	33	17	28	12	56		810.804	256	204
	810.786	81	32	24	11	9	41	12	5	13	5	14	11	66		810.814	227	214
	810.796	80	37	14	14	17	32	6	30	10	7	28	13	48		810.824	269	206
	810.806	111	36	21	23	21	16	10	29	6	4	29	23	42		810.834	288	205
	810.816	129	27	29	17	18	13	6	27	6	11	33	30	50		810.844	273	213
	810.826	144	36	37	13	16	10	18	37	8	3	26	61	65		810.854	242	181
	810.836	119	59	29	12	9	14	26	36	9	6	12	87	54		810.864	202	193
	810.846	73	51	29	16	13	31	25	35	6	9	16	78	38		810.874	245	193
	810.856	54	37	46	12	9	30	14	53	3	15	9	52	29		810.884	236	220
	810.866	68	47	43	13	8	16	18	37	11	6	19	42	16		810.894	222	170
	810.876	60	48	41	8	9	22	15	39	8	8	15	20	22		810.904	227	220
	810.886	37	39	22	8	9	29	31	61	7	5	10	11	28		810.914	258	205
	810.896	46	53	28	9	11	23	25	73	7	8	14	10	29		810.924	261	243
	810.906	71	79	15	14	23	20	15	59	4	15	10	16	25		810.934	199	207
	810.915	53	82	18	6	36	10	13	35	6	18	10	14	49		810.944	188	224
	810.926	39	85	21	3	40	21	6	27	7	23	13	11	43		810.954	225	228
	810.935	56	72	8	11	26	14	4	18	14	11	11	12	36		810.964	294	209
	810.945	40	40	9	7	16	11	10	35	32	9	16	13	35		810.974	257	223
	810.955	25	46	14	5	18	13	5	30	46	9	14	17	45		810.984	252	194
	810.965	32	66	19	11	11	21	9	56	41	10	12	11	43		810.994	286	211
	810.975	32	72	22	19	9	13	6	67	43	15	16	17	29		811.004	317	214
	810.985	28	49	16	19	15	8	11	54	26	28	13	7	19		811.014	269	220
	810.995	48	35	15	19	36	19	13	75	20	28	15	10	15		811.024	272	230
	811.005	44	36	41	36	45	33	10	84	16	8	7	14	8		811.034	345	189
	811.015	41	38	33	57	37	18	11	62	25	14	14	16	11		811.043	333	208
	811.025	46	25	21	51	25	16	10	39	11	6	3	20	20		811.053	284	203
	811.035	63	47	19	49	16	12	15	27	9	10	9	23	17		811.063	266	209
	811.045	63	54	25	41	18	8	17	25	4	14	18	27	6		811.073	255	245
	811.055	77	50	32	31	6	11	19	27	11	15	17	28	6		811.083	258	247
	811.064	125	67	48	22	6	18	21	36	7	18	9	34	17		811.093	229	214
	811.074	119	78	61	17	15	20	22	38	11	20	11	31	30		811.103	199	251
	811.084	95	45	35	19	12	19	17	39	34	7	11	30	26		811.113	254	245
	811.094	83	42	36	16	10	33	9	27	45	10	18	36	37		811.123	233	225
	811.104	81	39	23	5	8	35	10	34	47	7	33	38	38		811.133	229	216
	811.114	72	38	20	28	12	30	19	28	26	5	31	21	24		811.143	188	216
	811.124	57	23	29	39	12	12	18	20	17	18	13	18	23		811.153	214	235
	811.134	73	32	25	46	7	20	12	18	21	43	16	18	12		811.163	246	238
	811.144	63	38	37	35	13	31	11	17	23	50	12	26	11		811.173	210	229
	811.154	48	62	28	16	23	22	15	49	37	47	6	23	11		811.183	207	244
	811.164	38	60	43	12	31	9	10	65	42	30	5	18	9		811.193	246	198
	811.174	55	66	55	15	18	13	12	61	41	13	4	10	5		811.203	229	182
	811.184	67	54	55	15	12	10	11	52	43	26	8	19	8		811.213	204	170
	811.194	57	53	53	11	16	17	11	42	37	38	17	25	14		811.223	174	234
	811.203	38	36	39	17	14	14	12	41	27	26	17	19	26		811.233	208	210
	811.213	55	34	23	21	18	8	11	61	26	10	12	28	16		811.243	277	239
	811.223	70	23	26	29	12	11	16	34	12	13	16	36	24		811.253	268	263
	811.233	68	12	25	26	14	17	13	18	13	19	10	23	31		811.263	277	294
	811.243	54	25	28	15	10	11	8	32	10	21	6	18	19		811.273	313	254
	811.253	42	39	37	15	12	26	9	45	16	18	12	12	9		811.283	328	264
	811.263	54	39	30	14	14	23	12	54	19	11	12	14	17		811.293	261	232
	811.273	46	29	28	31	11	15	10	59	21	6	7	20	17		811.303	264	215
	811.283	44	14	44	20	8	8	12	46	23	11	16	25	23		811.312	264	225
	811.293	77	28	34	7	9	26	9	44	22	14	29	57	23		811.322	279	242
	811.303	80	40	32	7	8	26	14	55	25	19	24	64	34		811.332	251	243
	811.313	78	61	32	32	8	32	19	56	18	11	23	61	34		811.342	234	222
	811.323	79	79	44	28	13	36	15	52	18	15	13	56	29		811.352	258	215
	811.333	50	65	29	45	7	32	12	54	13	13	14	68	29		811.362	281	239
	811.343	45	54	24	43	8	21	16	34	8	12	21	42	28		811.372	278	242
	811.352	41	43	24	44	18	8	13	38	12	4	15	39	33		811.382	267	223
	811.362	54	47	47	36	27	9	18	18	25	13	15	44	33		811.392	277	199
	811.372	109	56	74	33	34	11	11	21	22	10	12	25	28		811.402	318	208
	811.382	92	68	77	30	27	10	6	23	20	10	13	34	24		811.412	317	233
	811.392	73	64	68	32	36	9	5	36	21	18	12	50	28		811.422	343	235
	811.402	55	33	64	39	29	11	6	41	20	17	15	58	26		811.432	307	190
	811.412	60	42	59	43	20	8	15	28	24	32	15	39	22		811.442	323	239
	811.422	50	67	61	52	11	7	6	14	17	31	18	47	29		811.452	309	253
	811.432	59	58	69	59	28	10	11	18	17	21	12	31	23		811.462	282	264
	811.442	62	42	48	64	65	9	15	25	23	22	8	36	31		811.472	300	234
	811.452	67	54	43	38	61	7	28	21	24	24	15	33	35		811.482	302	230
	811.462	103	53	47	16	45	5	37	40	24	23	10	43	39		811.492	214	272
	811.472	114	48	52	19	29	18	25	40	15	10	4	61	24		811.502	181	260
	811.482	83	57	24	9	24	14	21	29	19	17	7	104	16		811.512	210	245
	811.492	36	63	31	12	16	17	25	33	24	29	13	74	30		811.522	212	260
	811.501	49	56	32	6	23	24	13	60	32	44	13	57	37		811.532	199	223
	811.511	40	35	28	15	23	18	16	70	36	31	13	35	30		811.542	189	247
	811.521	73	31	36	12	23	18	7	72	23	32	17	47	45		811.552	263	213
	811.531	97	56	57	25	26	34	4	67	19	42	36	41	45		811.562	277	232
	811.541	71	72	100	21	10	41	11	47	26	41	32	27	48		811.572	205	231
	811.551	64	65	83	27	8	42	11	52	20	13	31	19	46		811.582	190	244
	811.561	52	43	51	31	14	28	10	66	13	9	30	14	25		811.591	224	231
	811.571	67	43	53	46	23	17	16	57	11	19	27	23	25		811.601	279	224
	811.581	108	71	53	34	11	8	38	34	15	19	22	31	28		811.611	245	198
	811.591	99	81	51	20	12	7	43	30	14	18	19	20	39		811.621	204	184
	811.601	57	90	46	25	8	6	21	28	16	29	20	25	71		811.631	243	203
	811.611	57	83	30	16	6	13	22	22	32	35	37	20	71		811.641	243	201
	811.621	69	51	21	4	10	12	22	30	29	16	40	30	40		811.651	182	231
	811.631	81	73	24	6	10	28	14	43	21	13	19	49	32		811.661	189	208
	811.641	70	71	20	15	9	26	8	28	20	21	21	39	25		811.671	317	176
	811.651	59	70	24	10	13	26	24	46	25	35	14	44	19		811.681	331	212
	811.66	88	88	36	14	16	29	27	47	24	27	28	38	15		811.691	280	216
	811.67	74	75	44	19	4	43	24	57	19	14	21	51	21		811.701	237	213
	811.68	76	67	31	11	4	26	20	55	29	9	16	50	42		811.711	249	180
	811.69	77	51	49	9	10	24	19	42	58	11	16	49	79		811.721	295	236
	811.7	75	57	43	24	6	25	12	24	54	9	22	48	83		811.731	212	205
	811.71	72	63	36	22	6	23	20	40	20	4	13	47	57		811.741	222	248
	811.72	64	47	27	23	7	16	32	51	12	10	25	35	54		811.751	281	207
	811.73	53	40	34	27	9	21	30	48	14	5	13	30	46		811.761	312	195
	811.74	55	51	38	20	13	17	11	58	21	13	11	23	35		811.771	222	223
	811.75	40	66	45	15	18	8	14	53	26	12	12	19	41		811.781	196	222
	811.76	52	73	71	16	19	18	4	42	19	15	16	18	31		811.791	256	218
	811.77	55	56	86	16	12	33	9	53	10	24	15	14	32		811.801	266	258
	811.78	76	63	52	26	10	36	11	26	13	24	12	11	26		811.811	208	267
	811.79	84	48	34	40	7	30	18	37	7	30	9	22	19		811.821	175	262
	811.8	98	52	40	38	13	15	25	37	18	12	4	42	12		811.831	218	255
	811.809	79	67	26	20	7	18	30	39	24	13	13	69	30		811.841	275	253
	811.819	47	57	26	22	6	16	33	35	25	16	20	58	37		811.851	229	244
	811.829	52	44	25	24	9	21	31	37	18	12	21	29	40		811.861	190	239
	811.839	56	79	15	17	22	20	23	14	19	12	12	25	48		811.87	192	210
	811.849	68	89	18	13	23	31	16	28	12	26	11	19	64		811.88	244	241
	811.859	65	51	28	9	29	21	12	35	19	17	20	24	78		811.89	200	215
	811.869	59	51	17	16	24	26	10	32	21	19	17	26	60		811.9	196	199
	811.879	59	62	19	16	19	21	9	43	17	27	21	37	41		811.91	227	170
	811.889	62	47	29	12	18	23	14	50	22	26	38	45	40		811.92	245	205
	811.899	29	51	21	3	21	7	6	43	18	15	24	56	35		811.93	230	196
	811.909	20	59	20	14	11	7	9	24	20	24	32	40	18		811.94	214	193
	811.919	44	54	25	11	13	12	11	38	27	30	11	20	23		811.95	225	189
	811.929	69	30	35	10	15	7	18	27	17	43	11	16	20		811.96	244	221
	811.939	81	27	38	11	10	15	14	15	15	33	15	15	26		811.97	241	227
	811.949	104	34	40	12	14	6	14	17	8	18	12	22	31		811.98	284	213
	811.959	82	26	47	7	3	11	15	24	13	16	5	19	29		811.99	263	203
	811.968	71	20	57	11	15	7	9	26	12	15	13	26	28		812	264	239
	811.978	86	37	61	9	16	10	7	31	21	19	11	28	25		812.01	221	230
	811.988	69	48	59	27	18	20	6	29	21	18	9	15	19		812.02	222	217
	811.998	75	37	55	12	21	28	3	32	25	24	19	11	22		812.03	227	192
	812.008	74	54	65	9	19	19	9	25	12	17	24	15	24		812.04	247	239
	812.018	66	54	50	6	5	19	6	12	9	14	18	36	17		812.05	176	240
	812.028	85	62	39	20	8	14	8	20	8	15	19	41	21		812.06	158	198
	812.038	70	55	24	25	14	18	15	36	7	10	18	58	27		812.07	208	209
	812.048	52	37	25	34	8	34	24	37	5	4	17	83	34		812.08	229	239
	812.058	72	57	24	44	10	44	15	39	11	15	12	84	21		812.09	240	226
	812.068	76	63	19	40	14	24	15	33	5	11	13	57	17		812.1	220	235
	812.078	69	78	19	22	11	15	8	29	4	4	7	36	19		812.11	234	221
	812.088	44	56	37	27	11	18	21	27	8	15	5	23	19		812.12	269	267
	812.098	45	39	53	26	18	13	31	23	16	25	6	15	23		812.13	256	234
	812.108	57	39	53	23	31	16	17	16	6	32	4	17	45		812.14	243	214
	812.118	42	43	44	15	27	10	17	20	2	24	3	35	65		812.15	265	213
	812.128	52	34	38	23	14	12	12	17	8	38	10	33	56		812.16	282	228
	812.137	50	22	20	16	23	8	10	12	8	53	8	31	50		812.17	310	227
	812.147	57	61	13	14	12	16	10	28	4	50	7	16	33		812.179	339	237
	812.157	96	80	16	11	15	16	4	44	1	50	6	15	28		812.189	348	199
	812.167	113	71	21	20	9	21	14	28	10	32	6	41	29		812.199	329	214
	812.177	125	49	28	27	10	20	8	39	7	38	8	46	40		812.209	291	210
	812.187	108	60	22	35	13	25	22	31	15	24	23	36	27		812.219	311	228
	812.197	88	47	23	28	16	29	23	30	19	26	7	21	21		812.229	337	210
	812.207	83	33	22	16	8	27	20	19	12	28	21	19	8		812.239	420	228
	812.217	48	21	13	16	6	16	12	30	19	19	38	32	17		812.249	371	221
	812.227	31	28	24	8	12	13	14	36	18	15	30	40	19		812.259	351	227
	812.237	32	44	21	11	8	10	8	28	15	8	17	27	27		812.269	335	202
	812.247	38	51	22	24	27	9	8	28	11	8	10	20	24		812.279	354	203
	812.257	68	44	33	27	19	15	6	29	7	14	14	27	31		812.289	291	221
	812.267	64	39	43	18	13	21	7	35	3	24	17	44	28		812.299	306	261
	812.277	63	68	50	26	23	23	7	32	9	28	28	39	22		812.309	396	212
	812.287	56	82	65	27	21	30	6	16	6	35	29	41	21		812.319	424	226
	812.296	61	51	46	19	12	25	11	16	9	25	19	27	19		812.329	357	207
	812.306	33	36	30	10	8	16	37	24	5	21	27	18	28		812.339	337	224
	812.316	26	29	29	13	8	36	43	23	9	22	40	15	18		812.349	347	225
	812.326	56	37	36	11	17	30	42	42	14	6	22	19	18		812.359	342	218
	812.336	76	28	49	14	10	23	41	31	16	27	19	16	13		812.369	244	214
	812.346	116	31	73	9	15	17	39	44	22	37	33	15	17		812.379	209	258
	812.356	145	36	63	14	14	16	25	52	7	47	25	20	9		812.389	274	206
	812.366	139	46	32	27	9	16	17	40	8	28	31	31	20		812.399	309	210
	812.376	130	43	51	35	10	30	20	50	11	15	27	19	11		812.409	234	215
	812.386	101	54	63	50	7	13	18	37	6	17	34	16	13		812.419	221	208
	812.396	66	72	83	47	13	9	18	27	21	20	29	25	11		812.429	241	208
	812.406	81	59	59	39	19	16	10	17	28	13	20	46	12		812.439	262	213
	812.416	103	41	46	51	20	31	10	32	22	10	13	55	26		812.449	232	212
	812.426	118	36	31	41	22	13	10	44	13	6	9	61	40		812.459	228	214
	812.436	104	59	35	19	21	12	15	39	15	16	14	86	30		812.469	282	221
	812.446	101	43	42	15	19	22	5	17	19	4	18	95	39		812.479	331	192
	812.456	94	25	40	14	16	12	7	15	12	7	14	66	47		812.489	326	189
	812.465	95	17	36	9	22	18	12	37	12	12	12	50	49		812.499	342	217
	812.475	103	44	33	13	20	11	16	17	6	20	11	36	58		812.509	283	205
	812.485	103	48	41	20	12	14	13	24	8	13	7	19	50		812.519	293	249
	812.495	103	40	57	24	9	7	29	18	9	7	15	18	31		812.529	317	210
	812.505	102	22	55	29	17	6	47	26	5	13	17	14	21		812.538	279	205
	812.515	111	35	41	21	11	9	37	35	19	26	17	23	13		812.548	274	184
	812.525	90	38	38	14	6	15	15	36	26	32	11	18	20		812.558	249	225
	812.535	68	47	41	10	5	25	23	40	28	24	17	10	32		812.568	214	221
	812.545	64	72	44	5	18	33	8	44	18	16	19	24	30		812.578	215	223
	812.555	72	79	58	14	7	14	13	33	18	23	18	49	19		812.588	215	172
	812.565	65	69	56	9	7	16	8	34	13	24	11	69	9		812.598	264	182
	812.575	87	49	52	17	10	3	5	41	15	20	9	48	13		812.608	194	201
	812.585	99	55	35	24	17	12	9	44	18	9	12	27	16		812.618	180	223
	812.595	111	40	27	48	41	26	6	54	49	10	16	37	16		812.628	225	222
	812.605	113	31	34	52	49	27	16	53	60	18	4	27	16		812.638	273	214
	812.615	125	41	37	27	32	30	9	25	36	23	4	21	8		812.648	237	236
	812.625	93	44	36	19	21	53	24	27	31	18	10	18	28		812.658	225	235
	812.634	65	31	31	16	17	64	29	16	27	8	3	16	40		812.668	262	225
	812.644	62	33	25	19	16	39	32	46	22	9	8	18	42		812.678	313	237
	812.654	53	56	16	14	19	21	26	45	18	18	4	24	47		812.688	224	246
	812.664	36	83	25	13	9	25	15	39	14	13	15	24	19		812.698	243	231
	812.674	29	74	23	13	17	44	17	31	14	11	20	19	27		812.708	271	259
	812.684	30	61	24	14	29	69	12	26	12	6	13	25	18		812.718	278	308
	812.694	35	64	21	9	26	62	13	36	12	4	28	35	27		812.728	234	247
	812.704	41	46	21	7	18	35	13	43	9	16	45	31	17		812.738	257	220
	812.714	16	43	11	7	18	37	9	42	16	17	35	23	14		812.748	279	242
	812.724	19	48	6	12	20	26	8	22	10	29	25	29	17		812.758	325	237
	812.734	17	61	17	6	26	22	7	30	6	22	20	41	29		812.768	237	199
	812.744	53	57	28	17	51	10	5	60	7	13	9	56	27		812.778	233	226
	812.754	54	59	22	14	39	10	9	57	7	10	12	58	21		812.788	225	251
	812.764	40	58	9	25	35	5	4	45	20	7	9	48	20		812.798	297	216
	812.774	59	59	23	28	26	14	6	52	31	13	9	35	13		812.808	282	200
	812.784	54	76	46	10	12	14	7	48	27	28	8	30	21		812.818	294	216
	812.793	45	83	43	13	16	9	5	41	15	17	6	38	17		812.828	286	226
	812.803	44	93	40	6	19	15	10	41	11	16	4	30	25		812.838	246	212
	812.813	46	90	38	13	29	20	7	37	16	25	16	21	14		812.848	253	228
	812.823	35	68	54	14	10	25	14	53	23	18	19	31	18		812.858	240	202
	812.833	31	43	45	26	15	12	7	40	13	15	21	26	24		812.868	233	219
	812.843	31	32	51	21	7	11	13	29	8	11	17	24	25		812.878	265	227
	812.853	41	34	63	12	9	7	12	28	18	14	19	17	14		812.888	258	187
	812.863	37	40	48	12	26	13	12	32	24	25	38	16	22		812.898	212	220
	812.873	55	48	44	16	27	19	14	26	21	27	28	14	65		812.908	233	227
	812.883	65	64	49	11	30	7	10	32	19	23	13	18	77		812.917	272	200
	812.893	75	71	35	5	13	6	20	15	35	32	17	11	64		812.927	239	218
	812.903	93	69	35	8	8	31	7	33	35	26	10	13	50		812.937	245	200
	812.913	80	72	51	11	11	25	12	23	17	13	10	17	62		812.947	300	206
	812.923	86	61	65	4	8	19	8	19	12	6	12	30	47		812.957	281	216
	812.933	108	49	44	18	7	11	15	25	21	6	6	38	30		812.967	256	205
	812.943	89	55	37	31	8	10	10	23	21	8	12	34	18		812.977	257	223
	812.952	56	30	54	23	21	10	11	19	17	16	6	35	17		812.987	249	188
	812.962	61	34	37	18	21	16	9	17	16	27	5	22	23		812.997	290	216
	812.972	50	58	29	28	22	8	6	22	10	10	3	20	26		813.007	318	212
	812.982	58	70	26	29	18	5	17	23	9	19	11	27	48		813.017	273	205
	812.992	46	52	23	28	11	12	8	24	13	18	13	28	34		813.027	254	208
	813.002	32	29	19	24	20	18	9	31	29	9	14	21	32		813.037	295	237
	813.012	38	18	38	13	18	14	24	18	22	21	17	32	32		813.047	262	227
	813.022	68	22	40	12	11	16	38	28	19	13	15	37	32		813.057	235	247
	813.032	66	9	28	9	9	25	46	39	10	11	7	42	25		813.067	243	209
	813.042	44	12	20	14	7	32	45	42	12	8	9	44	15		813.077	286	205
	813.052	33	17	10	7	10	24	33	34	17	14	11	26	12		813.087	260	217
	813.062	42	20	15	8	12	27	24	14	15	11	8	29	19		813.097	276	207
	813.072	55	36	35	3	8	30	11	16	16	5	4	21	16		813.107	305	194
	813.082	41	44	23	22	2	13	20	26	16	7	10	31	8		813.117	290	212
	813.092	40	41	20	13	3	9	7	15	15	9	8	18	10		813.127	245	216
	813.102	51	59	28	12	5	17	4	21	7	5	22	14	12		813.137	278	233
	813.112	63	85	27	9	5	15	15	23	10	11	22	15	9		813.147	300	282
	813.122	46	67	36	5	11	13	24	15	11	7	15	23	32		813.157	293	237
	813.131	29	49	35	15	9	13	36	19	13	22	13	70	32		813.167	260	237
	813.141	26	50	32	23	6	16	23	46	10	31	10	77	30		813.177	285	223
	813.151	42	40	30	23	10	12	14	57	12	19	4	45	16		813.187	311	241
	813.161	39	32	33	10	18	8	13	29	7	12	9	32	19		813.197	339	199
	813.171	62	13	37	16	11	18	4	26	10	15	14	22	32		813.207	299	217
	813.181	93	35	36	23	17	20	14	16	16	12	15	20	35		813.217	350	244
	813.191	69	36	27	38	24	19	12	19	9	12	14	13	44		813.227	358	226
	813.201	73	35	26	13	31	10	12	19	10	5	14	13	36		813.237	310	228
	813.211	91	52	29	10	30	24	8	17	10	26	10	19	23		813.247	254	248
	813.221	88	75	39	30	13	23	6	16	22	32	22	15	29		813.257	204	264
	813.231	56	102	28	15	19	11	14	14	32	16	22	33	29		813.267	260	220
	813.241	44	109	15	8	17	14	8	23	24	18	16	33	29		813.277	271	225
	813.251	59	109	27	8	10	13	13	31	8	8	30	31	24		813.287	209	240
	813.261	58	89	24	13	16	15	26	23	5	19	50	46	28		813.297	265	205
	813.271	44	72	40	10	15	13	27	32	11	20	57	61	28		813.307	312	225
	813.281	64	56	37	23	19	29	9	20	18	20	46	46	38		813.316	336	204
	813.291	100	39	17	25	12	32	7	26	17	18	20	44	30		813.326	234	232
	813.301	111	63	9	20	12	25	12	16	3	11	24	32	31		813.336	210	223
	813.311	69	68	14	16	5	36	10	30	15	18	23	19	39		813.346	243	240
	813.321	58	87	27	16	18	44	15	46	16	22	16	30	44		813.356	272	243
	813.33	76	60	44	22	16	36	13	52	27	27	25	45	35		813.366	254	205
	813.34	99	41	46	15	25	42	15	53	48	24	26	62	34		813.376	282	243
	813.35	94	57	38	8	31	43	10	41	48	23	36	23	28		813.386	369	243
	813.36	99	46	30	12	18	41	11	40	19	11	43	21	11		813.396	372	233
	813.37	112	22	34	21	14	33	9	35	24	13	31	30	16		813.406	302	221
	813.38	85	24	42	30	21	27	20	76	30	27	26	31	14		813.416	309	187
	813.39	81	58	32	23	16	14	21	96	22	32	25	19	14		813.426	314	206
	813.4	121	86	26	24	14	20	24	102	30	22	16	23	26		813.436	303	226
	813.41	69	83	36	16	9	27	18	86	16	19	22	28	34		813.446	261	199
	813.42	70	48	31	31	7	23	17	79	10	13	33	17	27		813.456	270	186
	813.43	99	35	29	30	16	26	9	66	18	22	35	15	26		813.466	222	182
	813.44	105	55	49	23	17	28	13	84	14	22	15	27	54		813.476	243	175
	813.45	88	85	68	30	6	19	8	71	23	24	27	31	97		813.486	242	186
	813.46	129	109	57	20	15	20	12	47	25	25	29	34	95		813.496	211	224
	813.47	153	94	63	12	20	46	15	32	35	14	27	40	55		813.506	253	205
	813.48	112	61	78	15	14	44	22	27	63	26	28	25	46		813.516	271	190
	813.49	89	33	60	8	7	36	27	45	52	21	26	25	28		813.526	213	203
	813.5	78	30	36	13	9	30	12	27	25	31	34	50	17		813.536	189	212
	813.509	57	47	24	16	16	16	8	34	11	24	40	72	18		813.546	236	235
	813.519	48	74	28	19	21	18	15	44	31	24	41	86	24		813.556	244	228
	813.529	43	113	38	21	14	21	20	60	32	21	21	84	35		813.566	250	227
	813.539	57	94	49	14	12	21	9	43	29	15	16	56	35		813.576	257	247
	813.549	65	47	49	7	7	26	14	37	36	8	12	77	24		813.586	320	252
	813.559	83	49	22	4	12	22	7	35	46	4	10	76	24		813.596	339	237
	813.569	97	39	15	12	8	34	6	26	37	10	9	58	23		813.606	257	195
	813.579	119	37	30	18	3	19	11	19	28	11	10	36	20		813.616	197	203
	813.589	75	55	35	28	9	6	4	26	27	7	11	29	27		813.626	292	198
	813.599	79	71	39	36	18	23	8	65	26	13	10	35	45		813.636	316	227
	813.609	80	85	35	22	24	13	3	69	25	13	11	36	25		813.646	214	253
	813.619	114	67	19	11	17	19	7	53	56	11	11	30	17		813.656	210	253
	813.629	108	48	30	15	33	38	9	43	64	13	10	17	28		813.666	236	187
	813.639	101	67	29	7	46	36	8	37	41	22	7	16	23		813.676	275	214
	813.649	91	31	19	11	28	38	10	35	22	28	18	42	15		813.686	191	208
	813.659	96	13	15	13	22	15	5	51	17	35	41	48	15		813.696	137	223
	813.669	95	19	18	19	20	32	10	67	11	40	29	44	22		813.706	191	225
	813.678	62	31	41	10	18	31	16	58	21	30	22	36	38		813.716	220	201
	813.688	63	48	48	7	2	32	7	30	11	23	17	36	29		813.726	189	198
	813.698	44	45	61	8	17	36	9	59	20	11	17	42	13		813.736	182	206
	813.708	46	41	36	11	9	24	17	76	29	16	7	52	23		813.745	210	224
	813.718	37	20	29	16	6	16	13	62	20	16	9	45	30		813.755	220	215
	813.728	35	19	22	18	11	15	14	42	12	14	12	48	19		813.765	195	194
	813.738	40	16	38	14	12	8	19	49	16	16	13	67	19		813.775	192	209
	813.748	40	20	28	7	7	8	24	60	9	14	6	79	33		813.785	217	192
	813.758	40	19	23	8	8	12	15	77	16	17	10	75	33		813.795	252	217
	813.768	35	13	33	16	17	14	7	67	17	19	22	51	39		813.805	265	215
	813.778	35	17	47	22	23	24	19	49	19	6	26	37	32		813.815	249	194
	813.788	35	26	29	15	14	29	16	28	6	6	24	32	45		813.825	253	193
	813.798	65	20	22	13	9	32	29	35	9	11	17	33	34		813.835	234	223
	813.808	58	37	15	14	8	26	34	13	23	18	10	45	23		813.845	217	193
	813.818	62	48	23	16	20	13	16	21	23	14	29	37	20		813.855	199	201
	813.828	89	54	22	16	21	12	10	26	20	13	15	23	11		813.865	257	229
	813.838	97	50	20	12	17	11	11	19	11	18	15	25	13		813.875	242	204
	813.848	70	56	31	4	19	19	19	23	24	29	13	33	12		813.885	168	209
	813.858	47	91	33	12	21	16	41	19	25	22	16	31	21		813.895	189	201
	813.868	37	98	38	19	23	22	44	35	19	10	21	30	23		813.905	231	205
	813.878	38	83	27	27	16	22	35	42	19	7	10	23	23		813.915	270	192
	813.887	27	74	30	21	18	40	31	32	23	6	10	21	44		813.925	240	184
	813.897	56	55	35	18	36	75	32	18	22	12	8	44	45		813.935	239	197
	813.907	65	45	72	12	35	65	49	22	39	6	4	67	28		813.945	272	232
	813.917	85	53	82	20	27	47	62	18	38	13	10	44	28		813.955	294	209
	813.927	45	73	76	8	30	39	53	27	23	9	16	30	31		813.965	196	230
	813.937	14	83	45	11	30	37	50	29	9	12	8	37	40		813.975	255	237
	813.947	29	79	44	13	42	25	40	33	17	3	8	36	22		813.985	254	188
	813.957	49	70	52	7	55	28	32	35	17	14	8	24	15		813.995	273	208
	813.967	55	75	67	6	38	25	7	38	7	13	10	26	31		814.005	258	199
	813.977	72	79	57	4	23	18	10	34	11	8	13	21	27		814.015	272	220
	813.987	57	39	52	8	17	17	18	14	15	14	18	15	17		814.025	281	209
	813.997	40	42	68	19	10	14	11	24	9	8	30	17	14		814.035	262	214
	814.007	58	48	73	3	7	21	14	42	11	19	33	29	9		814.045	192	225
	814.017	61	74	58	13	15	11	23	41	3	11	14	42	13		814.055	242	244
	814.027	69	92	53	6	8	14	36	30	8	9	19	68	14		814.065	298	262
	814.037	46	104	64	15	10	15	33	43	10	13	9	65	26		814.075	314	235
	814.047	47	101	64	4	14	25	18	69	8	14	18	44	23		814.085	261	221
	814.057	71	79	38	7	15	12	21	82	21	21	18	21	41		814.095	227	281
	814.067	68	94	32	9	18	15	24	58	26	44	23	39	20		814.105	249	256
	814.077	78	95	26	5	19	23	16	47	36	63	20	45	41		814.115	305	238
	814.086	75	82	23	7	15	13	12	65	22	41	18	44	77		814.125	223	213
	814.096	95	56	25	20	14	21	17	65	23	22	20	61	69		814.135	234	207
	814.106	81	58	28	9	6	22	5	52	12	12	34	48	38		814.145	308	178
	814.116	72	56	34	10	12	25	14	36	20	11	30	35	37		814.155	288	235
	814.126	103	68	30	11	5	16	14	34	16	11	27	25	40		814.165	219	235
	814.136	134	97	16	11	9	23	23	30	25	11	37	22	26		814.175	220	194
	814.146	108	98	13	8	10	12	25	22	21	11	26	18	24		814.185	276	209
	814.156	69	80	18	6	5	11	24	19	17	18	7	27	29		814.195	288	205
	814.166	69	78	14	13	10	9	26	26	18	16	5	37	17		814.205	220	191
	814.176	74	76	33	7	5	10	22	41	20	6	13	47	18		814.215	245	218
	814.186	96	64	61	9	8	11	13	39	21	11	14	33	28		814.225	253	193
	814.196	167	75	74	13	15	15	19	36	18	11	13	31	29		814.235	278	195
	814.206	200	82	44	11	9	36	20	23	22	18	18	24	31		814.245	235	218
	814.216	201	63	37	13	12	53	19	28	6	10	30	21	34		814.255	211	219
	814.226	257	61	49	4	5	43	10	26	12	11	31	11	33		814.264	241	212
	814.236	265	59	45	22	31	25	16	37	20	10	22	13	23		814.274	277	246
	814.246	318	47	41	27	42	27	22	33	24	4	11	11	23		814.284	228	244
	814.256	436	47	28	20	53	17	14	27	22	12	15	15	28		814.294	246	239
	814.265	495	43	24	19	29	23	16	25	18	8	8	15	28		814.304	234	207
	814.275	485	24	21	16	45	27	17	19	14	17	8	37	20		814.314	242	215
	814.285	456	29	20	12	39	26	19	26	13	22	5	38	31		814.324	207	181
	814.295	474	25	24	15	23	20	20	39	5	15	3	27	43		814.334	216	208
	814.305	501	19	21	17	20	23	8	82	6	22	12	13	38		814.344	230	223
	814.315	494	46	26	23	14	27	6	66	11	28	6	43	49		814.354	292	207
	814.325	504	55	40	18	18	26	11	55	21	41	6	52	63		814.364	243	206
	814.335	469	61	42	16	17	26	5	52	14	32	11	63	46		814.374	234	177
	814.345	417	61	35	13	10	45	22	36	12	35	7	90	36		814.384	254	207
	814.355	357	45	48	10	10	44	24	39	5	30	21	74	36		814.394	296	192
	814.365	309	25	60	13	9	26	13	45	18	24	19	55	49		814.404	280	187
	814.375	276	33	48	24	12	21	13	44	32	14	21	46	48		814.414	256	204
	814.385	244	35	55	17	7	31	13	60	26	13	19	43	38		814.424	287	204
	814.395	190	61	65	18	15	23	17	80	33	9	20	52	33		814.434	341	185
	814.405	214	54	52	25	14	23	25	91	25	10	31	54	19		814.444	279	197
	814.415	215	40	42	28	11	30	21	68	12	12	40	31	20		814.454	241	192
	814.425	162	61	26	21	11	36	7	72	12	8	29	17	25		814.464	318	211
	814.435	156	66	41	13	21	39	6	94	10	9	11	21	31		814.474	342	197
	814.445	157	66	43	22	19	40	7	85	13	10	11	22	30		814.484	321	200
	814.455	120	54	47	25	13	27	7	70	30	9	15	18	22		814.494	228	197
	814.465	98	66	47	24	21	19	16	82	38	5	27	28	28		814.504	254	212
	814.475	68	92	39	18	26	14	19	77	36	21	29	28	22		814.514	261	221
	814.485	56	69	49	20	28	15	15	51	42	29	31	24	20		814.524	215	186
	814.494	39	62	66	13	11	33	7	39	54	20	22	15	11		814.534	185	263
	814.504	63	60	95	13	6	47	9	48	54	22	8	12	11		814.544	212	234
	814.514	52	74	83	9	18	41	9	51	35	50	9	26	16		814.554	243	213
	814.524	45	71	70	4	5	41	4	57	19	42	9	32	15		814.564	193	208
	814.534	57	61	97	6	4	52	4	72	12	22	14	29	11		814.574	194	198
	814.544	58	57	87	8	16	38	9	68	22	22	15	13	24		814.584	237	222
	814.554	44	60	72	19	31	32	8	57	25	38	20	37	40		814.594	249	204
	814.564	49	49	50	17	15	52	12	49	28	35	8	56	42		814.604	203	219
	814.574	52	85	25	15	5	46	12	48	13	19	11	36	27		814.614	199	195
	814.584	48	116	19	15	12	32	28	43	15	19	19	21	14		814.624	247	217
	814.594	23	116	21	7	14	37	29	49	31	9	25	25	26		814.634	307	216
	814.604	36	71	15	9	17	24	19	54	47	8	16	21	20		814.644	303	199
	814.614	62	64	17	13	32	15	15	51	32	9	17	33	22		814.654	243	241
	814.624	65	61	16	12	41	17	16	54	12	9	15	58	23		814.664	244	234
	814.634	63	62	29	17	28	21	15	47	14	8	16	52	30		814.674	316	218
	814.644	66	47	33	11	13	23	14	51	11	15	42	35	41		814.684	229	231
	814.654	64	28	35	11	47	30	10	21	11	17	35	34	28		814.694	235	250
	814.664	60	40	28	8	38	23	7	19	24	14	19	32	16		814.704	248	215
	814.674	76	71	25	4	23	14	10	31	26	36	20	34	34		814.714	280	221
	814.683	92	81	26	8	21	21	9	53	23	29	14	37	35		814.724	265	215
	814.693	78	65	26	4	29	11	18	48	30	21	15	25	29		814.734	236	209
	814.703	57	66	23	14	23	7	18	30	28	12	19	14	27		814.744	284	200
	814.713	65	53	26	13	26	15	13	16	17	14	13	20	30		814.754	284	203
	814.723	65	27	27	12	9	10	16	12	5	7	3	43	41		814.764	212	226
	814.733	73	39	39	12	13	28	7	18	11	8	8	59	56		814.774	224	218
	814.743	82	26	41	11	10	34	8	18	15	6	5	57	65		814.784	245	209
	814.753	99	12	25	8	10	25	19	16	22	15	10	36	41		814.794	247	236
	814.763	76	19	49	11	7	19	14	21	33	40	16	24	38		814.803	204	222
	814.773	70	20	90	22	4	39	13	22	38	33	18	37	32		814.813	210	207
	814.783	61	18	93	21	9	45	13	27	25	8	18	27	35		814.823	263	193
	814.793	56	24	74	14	15	39	8	25	14	17	19	32	40		814.833	278	208
	814.803	45	33	58	9	14	21	6	31	18	20	14	49	50		814.843	202	219
	814.813	54	53	41	10	12	28	7	26	16	9	17	35	44		814.854	214	200
	814.823	91	56	45	8	3	20	10	24	5	18	33	18	33		814.864	275	193
	814.833	101	46	33	9	11	22	9	29	10	22	25	13	20		814.873	388	261
	814.843	68	68	49	14	9	14	8	31	13	7	15	8	21		814.883	294	257
	814.853	76	77	52	5	5	11	6	37	8	9	16	19	20		814.893	236	224
	814.863	57	64	45	9	5	8	8	46	8	10	15	15	15		814.903	293	193
	814.873	32	59	27	5	17	21	8	60	21	8	6	9	31		814.913	304	184
	814.883	23	55	37	11	7	23	10	57	30	14	3	9	35		814.923	252	184
	814.893	39	28	31	12	7	14	10	50	35	40	10	12	21		814.933	228	203
	814.903	41	17	33	17	5	22	4	37	15	32	17	17	13		814.943	312	228
	814.913	77	27	23	19	15	32	6	30	23	18	15	14	17		814.953	271	230
	814.922	96	42	22	14	33	21	11	40	42	17	17	19	16		814.963	198	240
	814.932	74	53	14	23	45	13	33	41	53	32	13	15	12		814.973	198	238
	814.942	56	37	37	7	25	19	15	53	38	19	11	27	14		814.983	217	246
	814.952	58	31	40	16	21	13	15	58	17	17	10	27	8		814.993	207	238
	814.962	53	24	48	5	22	8	12	53	16	12	4	24	14		815.003	169	222
	814.972	48	15	29	9	31	13	17	53	8	14	3	20	8		815.013	180	254
	814.982	39	30	32	6	27	9	22	30	7	11	10	23	5		815.023	193	234
	814.992	44	44	26	13	12	14	22	23	10	6	29	17	19		815.033	240	214
	815.002	33	53	28	15	16	11	15	27	4	9	33	35	18		815.043	175	202
	815.012	45	82	42	15	12	23	7	36	6	13	35	52	28		815.053	211	199
	815.022	50	77	40	11	14	18	2	24	6	32	26	35	24		815.063	205	192
	815.032	69	68	27	19	10	17	7	23	16	30	18	35	26		815.073	215	243
	815.042	74	53	29	18	9	13	5	13	22	26	22	43	30		815.083	149	196
	815.052	79	50	40	12	5	21	7	15	56	34	24	36	19		815.093	157	242
	815.062	73	42	27	11	7	16	9	15	64	40	21	30	26		815.103	207	185
	815.072	83	59	30	10	11	12	26	27	37	27	32	36	29		815.113	279	213
	815.082	82	83	16	18	13	2	25	42	21	15	35	42	30		815.123	199	237
	815.092	57	79	18	9	14	6	22	54	15	8	38	26	36		815.133	154	237
	815.102	41	63	42	4	21	7	17	22	11	12	17	24	24		815.143	218	178
	815.112	75	56	39	13	14	17	23	24	17	13	16	20	18		815.153	244	203
	815.121	75	57	26	6	16	9	18	30	12	29	14	19	24		815.163	238	215
	815.131	57	63	13	9	14	5	12	26	11	28	11	13	25		815.173	237	219
	815.141	60	43	22	7	18	9	21	31	8	23	11	21	45		815.183	241	216
	815.151	84	43	41	15	20	12	17	27	13	19	8	32	46		815.193	273	234
	815.161	61	35	45	27	17	15	15	48	40	17	22	29	34		815.203	234	226
	815.171	60	37	57	25	19	10	10	47	35	14	38	16	27		815.213	211	216
	815.181	80	39	80	20	26	14	8	39	24	13	24	12	21		815.223	205	197
	815.191	102	41	87	17	17	13	10	56	26	11	21	23	11		815.233	250	202
	815.201	87	50	67	15	15	12	9	42	23	8	40	28	16		815.243	200	212
	815.211	77	40	53	10	12	15	6	24	27	6	53	35	20		815.253	171	202
	815.221	92	31	65	8	12	13	12	26	24	12	47	50	36		815.263	190	218
	815.231	161	34	72	8	11	23	18	46	19	9	24	68	18		815.273	204	247
	815.241	162	65	55	10	8	17	9	52	21	8	38	82	13		815.283	171	251
	815.251	162	77	42	13	15	7	13	39	19	12	47	70	11		815.293	180	198
	815.261	208	60	24	5	33	15	19	49	11	6	27	38	7		815.303	248	171
	815.271	285	42	32	8	18	7	17	41	8	9	31	29	11		815.313	302	214
	815.281	348	41	45	8	14	2	19	41	8	5	32	31	12		815.323	255	219
	815.291	341	51	54	9	7	7	20	38	30	19	8	19	36		815.333	264	204
	815.301	245	37	39	13	11	2	6	24	48	30	17	32	48		815.343	310	238
	815.311	196	36	30	30	20	6	10	16	46	20	13	40	28		815.353	370	206
	815.321	252	22	30	29	11	3	11	25	24	7	16	29	31		815.363	325	192
	815.331	275	39	20	19	9	14	11	42	18	9	24	29	32		815.373	307	185
	815.341	264	53	13	34	12	14	18	40	10	7	24	43	21		815.383	342	198
	815.351	277	82	25	39	12	10	19	44	11	6	25	32	27		815.393	333	228
	815.361	247	63	49	23	23	7	12	43	7	8	27	17	41		815.403	247	253
	815.37	203	65	59	16	9	12	17	47	19	28	33	24	19		815.413	231	264
	815.38	185	74	47	16	8	18	12	63	24	31	15	17	15		815.423	306	206
	815.39	153	51	48	11	23	20	27	78	39	23	20	33	17		815.433	285	251
	815.4	131	57	61	17	14	14	33	90	35	20	28	29	24		815.443	244	249
	815.41	116	61	70	12	9	16	24	79	27	30	21	19	31		815.453	206	230
	815.42	95	52	46	18	16	20	14	58	18	29	31	24	16		815.463	266	215
	815.43	88	46	50	10	15	34	13	56	28	20	46	36	17		815.473	288	247
	815.44	90	27	42	8	11	25	8	47	11	17	38	45	13		815.483	218	244
	815.45	136	45	53	13	7	34	6	67	24	18	37	45	37		815.493	223	214
	815.46	122	88	25	3	10	39	6	54	31	15	32	35	29		815.503	259	204
	815.47	89	70	22	7	10	31	5	68	34	12	24	16	20		815.513	246	219
	815.48	76	41	25	5	17	32	7	60	15	10	25	16	15		815.523	194	205
	815.49	66	48	25	11	25	34	5	52	13	14	27	24	25		815.533	187	200
	815.5	58	61	20	9	21	36	11	61	32	12	15	25	28		815.543	224	219
	815.51	75	75	25	3	20	39	12	57	41	5	16	21	20		815.553	272	207
	815.52	64	70	22	5	19	39	3	54	43	7	26	48	22		815.563	202	213
	815.53	91	52	19	10	13	38	15	34	47	29	10	45	23		815.573	232	198
	815.54	108	43	28	11	14	36	12	51	34	28	17	30	55		815.583	235	172
	815.55	112	27	17	6	15	34	14	45	33	26	17	41	66		815.593	238	208
	815.56	118	49	26	9	16	38	12	24	26	28	22	59	59		815.603	207	211
	815.57	87	74	66	7	10	21	11	41	21	24	19	58	59		815.612	190	181
	815.58	76	65	65	10	6	27	7	56	29	27	28	43	59		815.622	229	203
	815.59	49	82	51	12	13	31	7	51	32	27	23	27	41		815.633	224	217
	815.6	54	71	38	30	6	20	11	29	22	36	17	21	33		815.643	187	196
	815.61	84	61	39	25	6	21	22	18	17	50	18	18	37		815.653	164	200
	815.619	91	62	22	16	12	13	31	23	15	52	32	27	34		815.663	198	225
	815.629	97	47	49	14	23	15	41	48	20	36	33	52	30		815.673	246	210
	815.639	121	45	53	14	34	16	27	40	26	17	27	42	25		815.683	200	172
	815.649	119	92	47	14	51	16	22	23	22	31	22	47	26		815.692	171	211
	815.659	101	96	52	3	35	13	16	41	19	21	32	43	37		815.702	237	181
	815.669	76	71	35	7	26	17	22	39	23	23	12	32	59		815.712	251	192
	815.679	95	74	24	7	9	14	17	23	15	38	23	40	28		815.722	267	199
	815.689	108	98	33	9	8	8	27	25	13	38	20	39	26		815.732	263	185
	815.699	92	78	38	11	2	9	14	34	11	30	16	40	53		815.742	263	204
	815.709	106	88	45	11	6	18	4	40	10	37	18	48	68		815.752	255	190
	815.719	92	86	30	8	8	3	5	34	26	15	27	53	47		815.762	248	223
	815.729	50	80	31	4	22	7	8	33	23	18	27	61	31		815.772	275	218
	815.739	80	76	31	7	12	11	13	25	10	11	22	40	41		815.782	262	207
	815.749	105	81	20	12	25	23	16	21	18	9	9	34	24		815.792	294	204
	815.759	116	95	25	19	18	10	18	27	10	9	6	39	19		815.802	221	191
	815.769	102	82	30	33	14	15	13	35	6	15	5	42	32		815.812	217	228
	815.779	75	49	50	22	8	11	6	35	5	12	13	44	17		815.822	226	209
	815.789	47	44	33	12	7	14	13	38	13	15	7	61	12		815.832	230	244
	815.799	33	39	29	10	11	13	23	34	8	26	9	61	20		815.842	262	223
	815.809	40	63	36	17	8	15	39	47	6	23	6	53	32		815.852	297	221
	815.819	43	89	33	25	15	21	17	26	15	36	5	32	27		815.862	313	237
	815.829	44	97	33	25	18	20	11	28	18	36	18	20	13		815.872	298	210
	815.839	63	101	37	15	28	16	8	29	17	18	5	40	12		815.882	256	201
	815.848	53	66	39	10	21	28	18	29	14	9	6	31	14		815.892	244	185
	815.859	55	42	38	15	16	23	10	33	28	9	13	40	11		815.902	269	204
	815.868	63	51	36	20	14	12	11	55	46	6	17	42	18		815.912	259	208
	815.878	71	53	47	16	10	10	12	46	26	20	18	38	12		815.922	248	193
	815.888	76	60	57	20	9	9	14	47	18	28	14	46	15		815.932	165	192
	815.898	78	41	46	14	8	11	25	36	10	24	27	26	10		815.942	211	184
	815.908	75	27	52	14	7	30	19	29	16	9	30	28	10		815.952	256	214
	815.918	100	29	48	14	13	39	17	25	12	8	26	25	32		815.962	207	235
	815.928	106	25	40	15	11	50	19	24	20	9	20	23	59		815.972	230	285
	815.938	86	51	30	6	4	30	13	16	20	12	15	21	54		815.982	245	271
	815.948	72	71	29	11	9	27	6	28	16	4	8	25	38		815.992	282	248
	815.958	95	76	25	11	15	23	13	26	13	7	13	8	31		816.002	212	205
	815.968	86	75	18	8	7	17	30	20	8	10	5	14	25		816.012	172	200
	815.978	68	55	16	9	9	11	28	13	6	9	12	17	20		816.022	215	231
	815.988	60	50	26	5	10	13	25	30	7	11	18	21	15		816.032	259	243
	815.998	53	74	30	7	11	8	25	28	6	7	19	27	13		816.042	196	203
	816.008	64	88	23	6	7	9	21	28	10	12	19	23	14		816.052	186	227
	816.018	103	68	14	12	6	7	19	39	8	9	16	14	13		816.062	230	197
	816.028	127	66	16	7	3	13	14	38	6	19	35	17	20		816.072	241	246
	816.038	117	59	30	4	6	15	6	28	12	26	50	27	22		816.082	176	190
	816.048	52	53	32	2	13	19	14	22	26	17	30	16	21		816.092	193	203
	816.058	49	40	39	9	11	36	8	31	28	4	9	13	8		816.102	196	178
	816.068	44	56	49	6	10	47	30	37	20	22	10	6	14		816.112	236	200
	816.078	32	70	46	10	6	23	26	39	16	21	8	13	12		816.122	193	223
	816.088	44	50	34	13	5	17	20	33	15	16	19	18	25		816.132	239	251
	816.097	60	36	28	10	4	14	19	31	16	12	13	25	30		816.142	293	250
	816.107	57	31	51	8	6	13	31	23	11	14	13	17	39		816.152	306	228
	816.117	59	34	73	8	14	19	28	30	3	11	8	17	35		816.162	235	246
	816.127	76	24	66	14	20	9	16	35	14	6	6	11	36		816.172	229	254
	816.137	39	19	57	6	16	8	10	30	13	6	7	10	20		816.182	257	241
	816.147	29	16	67	14	19	9	12	16	10	11	12	14	26		816.192	251	240
	816.157	46	31	70	9	19	9	10	15	4	5	12	24	45		816.202	212	237
	816.167	63	25	66	9	41	18	10	32	4	27	9	12	44		816.212	211	210
	816.177	88	11	73	12	49	25	6	50	7	22	10	17	36		816.222	225	245
	816.187	91	28	65	13	22	22	6	40	10	26	21	18	42		816.232	257	234
	816.197	82	36	53	12	23	18	9	25	12	33	22	20	32		816.242	222	222
	816.207	120	35	36	9	19	20	13	29	20	18	26	25	21		816.252	225	197
	816.217	138	32	25	4	27	17	8	17	16	13	22	40	16		816.262	264	185
	816.227	129	46	32	10	16	12	33	15	16	18	11	28	18		816.272	329	239
	816.237	122	50	31	5	9	15	37	16	13	20	9	18	29		816.282	284	256
	816.247	121	44	34	12	8	10	24	13	15	35	7	6	30		816.292	282	289
	816.257	150	34	27	8	17	11	28	32	22	22	15	9	28		816.302	344	273
	816.267	168	39	24	10	24	6	18	40	26	20	34	20	18		816.312	301	247
	816.277	151	57	24	12	49	15	20	33	25	18	16	22	18		816.322	201	270
	816.287	129	86	25	7	54	6	17	23	24	25	14	22	24		816.332	239	285
	816.297	101	96	16	15	42	19	13	19	15	16	21	32	25		816.342	265	248
	816.307	90	66	24	30	17	14	11	25	14	9	25	45	31		816.352	304	266
	816.317	71	48	40	11	13	21	7	26	9	16	15	48	23		816.362	253	221
	816.327	81	65	18	9	13	28	27	17	8	15	27	22	32		816.372	268	221
	816.337	102	90	29	13	12	52	30	17	9	14	26	23	26		816.382	280	204
	816.347	109	109	84	13	4	47	21	28	11	8	12	20	27		816.392	280	214
	816.357	118	128	102	10	11	27	13	38	14	9	15	35	17		816.402	288	278
	816.366	105	103	67	10	7	36	12	43	10	10	15	60	18		816.412	266	300
	816.376	100	81	44	2	25	64	8	46	10	17	12	50	8		816.422	295	231
	816.386	82	91	49	13	17	73	25	46	10	10	9	36	18		816.432	307	227
	816.396	114	88	60	4	27	50	27	38	11	13	16	32	10		816.442	239	204
	816.406	118	62	82	17	25	34	20	28	22	10	10	33	12		816.452	245	185
	816.416	90	63	74	23	28	48	12	35	34	8	5	17	12		816.462	264	199
	816.426	118	68	51	23	24	52	5	42	31	14	12	17	20		816.472	238	246
	816.436	110	49	33	22	15	36	7	56	24	21	24	12	39		816.482	185	243
	816.446	95	40	38	38	11	40	7	48	12	18	36	21	28		816.492	171	211
	816.456	65	39	45	33	8	47	20	28	14	27	27	23	15		816.502	255	216
	816.466	58	76	50	33	11	24	12	29	11	36	30	18	40		816.512	329	220
	816.476	65	70	31	28	17	15	12	31	4	37	33	22	53		816.522	280	191
	816.486	83	67	38	24	16	24	11	40	11	33	25	37	55		816.532	242	205
	816.496	100	45	20	11	12	25	19	59	14	28	16	57	31		816.542	249	189
	816.506	113	57	35	21	10	22	38	46	27	26	13	38	24		816.552	237	214
	816.516	88	62	28	24	16	20	27	41	14	21	11	24	14		816.562	212	219
	816.526	86	57	26	30	18	34	18	53	18	25	24	49	8		816.572	229	190
	816.536	80	49	13	18	12	41	13	60	27	22	13	64	4		816.582	268	205
	816.546	124	28	21	9	7	18	17	69	24	18	8	80	29		816.592	276	228
	816.556	212	36	11	14	16	16	30	66	17	14	6	73	54		816.602	213	233
	816.566	209	64	20	10	26	29	30	91	10	20	8	52	41		816.612	217	200
	816.576	153	95	21	18	21	36	16	86	6	44	16	60	41		816.622	256	191
	816.586	101	68	24	21	22	35	9	84	9	56	15	65	40		816.632	289	237
	816.596	95	46	29	14	12	29	16	45	9	26	26	27	42		816.642	222	236
	816.606	47	44	47	10	18	33	20	38	19	27	33	32	42		816.652	220	240
	816.616	39	60	41	14	6	14	9	34	33	22	43	41	48		816.662	254	214
	816.626	81	77	37	7	11	8	18	27	28	10	42	54	24		816.672	256	232
	816.636	107	82	28	7	14	14	18	22	19	13	21	63	19		816.682	198	246
	816.646	90	60	31	9	24	9	14	32	25	12	19	48	23		816.692	189	243
	816.655	77	44	26	7	14	8	8	28	9	13	16	31	16		816.702	246	220
	816.665	78	53	31	19	16	6	5	20	13	10	20	26	16		816.712	245	172
	816.676	58	53	26	16	4	12	6	25	4	11	11	22	30		816.722	242	205
	816.685	39	33	18	11	11	9	8	47	22	9	11	25	37		816.732	239	211
	816.695	37	31	34	12	5	8	11	38	25	6	10	20	29		816.742	322	194
	816.705	52	37	25	36	15	10	26	32	11	6	14	10	16		816.752	307	187
	816.715	55	43	22	25	33	11	27	28	6	10	15	9	27		816.762	208	199
	816.725	72	67	10	19	55	11	20	57	10	9	22	33	27		816.772	151	213
	816.735	87	37	28	16	59	12	24	31	8	13	16	54	16		816.782	206	218
	816.745	74	64	21	25	54	9	21	44	13	3	14	53	21		816.792	229	192
	816.755	47	58	41	14	39	15	12	42	13	7	21	64	19		816.802	199	178
	816.765	30	35	36	9	33	16	10	51	15	17	23	70	20		816.812	221	207
	816.775	34	24	22	6	35	31	5	39	12	10	28	53	58		816.822	264	203
	816.785	59	15	24	8	22	23	5	58	21	6	25	34	55		816.832	271	228
	816.795	61	11	27	19	23	18	5	79	27	6	22	33	43		816.842	232	218
	816.805	65	12	14	16	14	30	19	79	10	13	13	29	46		816.852	258	265
	816.815	53	34	22	3	13	32	22	50	13	13	21	23	40		816.862	306	239
	816.825	64	20	15	17	11	21	14	40	6	4	27	19	26		816.872	308	241
	816.835	57	11	11	44	8	12	11	31	19	14	13	19	29		816.882	225	205
	816.845	60	36	4	48	15	17	11	24	27	4	16	27	38		816.892	174	269
	816.855	54	52	15	32	8	10	7	15	24	16	19	31	21		816.902	230	269
	816.865	41	53	20	19	20	8	3	18	13	7	10	38	11		816.912	241	242
	816.875	36	27	14	18	28	6	10	31	15	12	11	35	15		816.922	215	215
	816.885	39	19	16	18	29	14	5	32	13	18	2	30	13		816.932	236	235
	816.895	77	33	28	13	15	18	6	36	8	12	14	37	16		816.942	317	215
	816.905	68	34	48	10	17	23	9	50	11	7	5	29	24		816.952	281	213
	816.915	67	33	36	12	7	9	4	38	6	5	11	27	19		816.962	203	189
	816.925	75	26	26	7	15	12	10	26	8	9	11	29	13		816.972	185	245
	816.935	79	15	16	14	7	16	14	24	11	5	11	18	11		816.982	301	214
	816.945	84	13	15	15	13	17	6	18	6	7	10	9	13		816.992	330	203
	816.955	100	26	9	11	21	10	13	14	6	10	7	10	24		817.002	242	169
	816.965	83	75	23	12	15	11	13	33	6	14	5	21	30		817.012	209	238
	816.975	81	89	26	12	20	15	10	59	5	19	11	19	31		817.022	220	222
	816.984	63	71	15	11	29	17	9	68	6	27	11	29	29		817.032	286	213
	816.994	46	58	15	11	28	8	15	62	7	26	15	33	23		817.042	225	225
	817.004	56	60	20	13	28	10	17	61	23	13	21	22	37		817.052	210	203
	817.014	55	45	20	11	32	22	22	53	25	6	17	26	44		817.062	283	220
	817.024	46	45	21	13	29	15	19	57	24	11	3	31	37		817.072	276	201
	817.034	40	49	35	7	10	12	19	66	19	9	7	20	41		817.082	202	234
	817.044	33	41	42	13	10	16	24	49	18	5	7	12	25		817.092	216	214
	817.054	31	36	43	20	10	25	15	36	20	5	9	11	20		817.102	289	217
	817.064	28	20	29	27	4	41	18	27	10	11	9	19	22		817.112	316	256
	817.074	31	24	25	28	9	31	15	37	6	21	13	17	15		817.122	237	244
	817.084	26	21	29	18	14	16	31	27	7	32	10	25	23		817.132	246	242
	817.094	32	23	16	16	16	22	39	26	12	26	9	45	16		817.142	308	268
	817.104	31	68	9	26	10	23	33	39	10	23	8	44	15		817.152	275	256
	817.114	41	91	12	37	6	17	21	28	18	18	14	22	28		817.162	277	243
	817.124	57	75	21	41	4	19	20	15	26	11	31	34	33		817.172	320	232
	817.134	95	63	15	29	9	14	30	30	13	20	34	53	10		817.182	285	221
	817.144	63	71	18	18	18	15	31	44	17	9	27	32	18		817.192	295	242
	817.154	47	68	17	17	12	13	18	50	28	16	10	29	16		817.202	265	247
	817.164	78	67	19	12	5	28	15	56	27	17	15	45	18		817.212	270	220
	817.174	97	71	29	15	4	26	12	43	20	22	27	40	20		817.222	296	218
	817.184	82	72	21	20	10	39	16	38	25	8	36	29	43		817.232	353	230
	817.194	75	30	26	16	12	34	27	29	21	11	41	20	20		817.242	346	218
	817.204	99	28	37	14	12	24	35	29	23	8	24	21	19		817.252	382	215
	817.214	85	40	33	14	8	20	16	27	39	20	39	30	17		817.262	396	232
	817.224	73	55	53	17	6	11	15	33	28	18	42	39	25		817.272	371	231
	817.234	108	59	47	13	14	10	15	22	15	17	27	37	59		817.282	304	219
	817.244	107	72	48	12	19	9	13	20	9	16	18	34	55		817.292	235	243
	817.254	74	88	44	16	25	15	17	23	13	10	15	25	38		817.302	262	233
	817.264	77	90	40	19	43	10	5	22	13	10	20	23	55		817.312	296	248
	817.274	115	76	34	49	41	17	26	17	10	14	12	22	83		817.322	273	237
	817.284	123	83	28	61	28	27	20	18	9	21	14	8	72		817.332	266	223
	817.293	139	78	35	85	28	28	19	42	6	13	16	12	56		817.342	270	226
	817.303	143	99	60	100	17	23	20	66	11	22	22	8	49		817.352	272	218
	817.313	121	75	87	112	19	22	23	82	16	18	32	10	47		817.362	223	213
	817.323	79	88	81	154	24	30	16	53	11	13	27	9	35		817.372	219	248
	817.333	85	85	42	201	19	43	11	33	15	13	20	4	34		817.382	244	238
	817.343	103	75	60	277	17	24	21	47	21	14	15	8	38		817.392	255	201
	817.353	132	62	42	314	13	18	36	34	37	30	10	35	39		817.402	223	236
	817.363	139	64	44	291	19	26	31	26	45	36	10	36	32		817.412	222	267
	817.373	121	72	42	260	20	31	14	42	42	13	16	44	36		817.422	290	245
	817.383	86	87	54	288	24	59	21	50	37	21	9	46	42		817.432	345	271
	817.393	79	79	57	299	37	55	15	51	21	21	12	56	30		817.442	292	266
	817.403	86	70	43	230	32	33	9	58	18	11	9	55	24		817.452	266	243
	817.413	93	102	54	131	23	26	11	40	23	12	5	61	25		817.462	349	235
	817.423	89	131	53	89	16	25	11	43	18	12	22	83	20		817.472	327	213
	817.433	69	128	59	74	12	28	17	48	14	18	29	72	20		817.482	253	224
	817.443	79	111	56	60	8	29	28	56	9	12	27	61	23		817.492	220	246
	817.453	85	89	50	48	10	26	17	69	11	13	25	60	12		817.502	266	227
	817.463	89	88	45	70	23	22	22	61	26	22	33	30	36		817.512	278	208
	817.473	78	93	39	65	18	7	16	60	33	10	29	35	33		817.522	225	223
	817.483	61	47	41	58	10	11	19	43	26	15	24	36	34		817.532	210	181
	817.493	83	41	47	47	8	12	19	43	24	6	22	62	31		817.542	221	212
	817.503	95	53	40	34	6	8	18	51	16	5	9	64	19		817.552	254	224
	817.513	106	61	47	15	6	5	22	40	25	15	7	57	22		817.562	216	197
	817.523	110	70	50	12	9	6	19	26	32	17	20	38	23		817.572	254	207
	817.533	82	63	54	14	12	26	13	18	49	9	36	28	25		817.582	292	206
	817.543	53	69	56	10	24	35	8	19	41	15	26	30	31		817.592	265	212
	817.553	45	76	43	15	29	21	12	19	25	20	17	39	38		817.602	253	231
	817.563	54	56	44	9	33	20	9	17	14	28	14	38	29		817.612	263	246
	817.573	54	61	24	8	52	25	8	16	17	19	21	43	42		817.622	237	245
	817.583	64	40	37	9	64	29	11	28	17	12	33	51	34		817.632	253	218
	817.593	68	28	55	12	53	17	6	41	12	12	34	47	24		817.642	195	196
	817.602	94	25	68	21	40	7	11	37	22	11	21	37	12		817.652	195	221
	817.612	122	34	79	30	25	11	11	43	13	4	27	26	17		817.662	239	242
	817.622	112	67	71	21	21	13	10	70	9	10	24	20	19		817.672	249	216
	817.632	68	75	33	7	30	12	5	57	12	15	12	22	32		817.682	182	211
	817.642	54	57	39	10	29	8	3	42	14	21	24	28	38		817.692	226	242
	817.652	42	80	30	11	14	10	13	59	21	18	12	43	51		817.702	363	249
	817.662	59	100	18	20	9	15	11	51	22	7	16	50	42		817.712	349	222
	817.672	36	87	28	24	14	31	12	40	30	12	10	48	30		817.722	256	246
	817.682	48	80	22	31	14	38	12	36	19	19	16	52	25		817.732	220	232
	817.692	65	62	7	18	7	19	9	29	18	21	29	51	26		817.742	259	239
	817.702	64	77	18	9	8	12	13	32	25	7	25	35	25		817.752	273	270
	817.712	58	100	15	13	9	14	10	34	36	8	18	23	42		817.762	203	254
	817.722	100	96	9	22	20	8	7	40	31	2	19	15	46		817.772	184	268
	817.732	132	69	11	11	26	23	8	36	18	12	10	29	40		817.782	256	256
	817.742	103	71	21	7	16	21	17	31	20	14	13	41	27		817.792	262	239
	817.752	89	58	29	8	11	16	19	18	17	7	10	26	32		817.802	218	208
	817.762	92	63	20	15	16	15	12	19	17	5	12	26	24		817.812	255	246
	817.772	97	59	18	24	8	8	6	35	13	8	23	19	29		817.822	263	213
	817.782	105	60	19	26	5	8	8	21	22	5	26	12	29		817.832	314	243
	817.792	108	39	39	23	11	6	24	27	22	10	12	9	39		817.842	256	230
	817.802	85	45	31	19	14	8	25	22	43	8	12	13	33		817.852	234	201
	817.812	61	48	27	9	19	8	22	32	44	14	37	20	18		817.862	271	207
	817.822	66	50	30	24	18	7	21	55	24	11	26	30	9		817.872	373	182
	817.832	49	58	39	27	12	10	17	42	18	17	21	61	30		817.882	331	216
	817.842	18	93	26	25	18	18	22	28	10	13	24	89	29		817.892	293	222
	817.852	30	98	33	31	18	15	26	29	9	10	17	80	29		817.902	350	230
	817.862	36	74	30	31	10	12	20	40	6	9	18	52	23		817.912	364	225
	817.872	28	38	21	13	8	13	16	40	12	10	14	45	30		817.922	280	214
	817.882	29	36	21	17	4	6	18	76	33	7	21	31	41		817.932	217	238
	817.892	36	34	19	11	10	5	23	90	16	3	27	28	37		817.942	248	221
	817.902	56	33	28	9	21	7	14	69	12	10	24	36	21		817.952	331	208
	817.912	69	21	34	14	19	10	10	42	19	14	10	33	40		817.962	242	210
	817.922	68	42	28	6	12	26	12	54	22	8	9	24	61		817.972	221	197
	817.932	61	73	23	6	5	24	7	25	16	12	8	25	74		817.982	229	202
	817.942	57	59	21	22	7	15	16	17	17	10	11	25	49		817.992	294	213
	817.952	70	37	28	31	6	10	12	8	11	9	7	26	46		818.002	241	221
	817.962	77	31	16	36	5	16	7	20	8	13	12	26	36		818.012	257	210
	817.971	82	25	23	24	7	14	23	11	3	9	8	23	37		818.022	299	183
	817.981	69	14	29	19	13	2	16	17	13	6	14	32	42		818.032	265	225
	817.991	60	14	38	9	19	6	12	24	20	7	15	31	44		818.042	198	205
	818.001	56	28	18	16	8	11	12	15	22	10	13	19	18		818.052	170	233
	818.011	35	32	15	8	7	25	23	24	11	4	9	11	15		818.062	241	209
	818.021	39	33	27	15	11	23	18	36	2	6	10	10	17		818.072	287	256
	818.031	30	51	25	12	11	19	16	22	9	4	5	12	13		818.082	170	238
	818.041	28	80	21	11	14	20	10	29	11	10	6	12	32		818.092	171	209
	818.051	31	76	24	5	7	26	14	27	12	7	6	22	24		818.102	214	210
	818.061	43	83	37	5	14	26	24	54	20	8	13	30	31		818.112	224	264
	818.071	79	80	37	7	7	9	31	49	34	4	16	32	25		818.122	178	253
	818.081	95	81	20	10	7	10	18	42	19	16	37	17	31		818.132	205	205
	818.091	94	87	20	10	10	6	13	26	15	12	29	11	29		818.142	275	237
	818.101	68	56	30	21	15	12	22	29	15	5	33	17	14		818.152	309	218
	818.111	51	81	35	13	12	13	15	27	11	9	33	25	15		818.162	263	277
	818.121	33	81	33	15	10	18	14	47	12	15	31	24	25		818.172	242	279
	818.131	54	45	30	4	11	18	16	56	7	14	38	15	11		818.182	265	253
	818.141	70	36	34	5	18	9	47	56	9	14	26	23	25		818.192	291	244
	818.151	39	75	9	6	15	19	40	31	6	9	24	12	48		818.202	225	273
	818.161	47	62	10	19	18	3	27	23	11	20	22	6	51		818.212	224	216
	818.171	57	39	18	7	3	14	12	18	15	13	18	8	31		818.222	311	248
	818.181	58	42	37	9	11	14	29	13	8	10	13	30	43		818.232	344	220
	818.191	80	42	40	8	9	14	21	17	9	10	25	30	34		818.242	315	194
	818.201	112	44	36	12	6	10	28	22	13	19	24	26	38		818.252	252	217
	818.211	135	41	35	10	13	10	44	28	35	21	20	26	18		818.262	279	200
	818.221	108	36	31	12	21	16	43	39	53	18	16	31	9		818.272	280	255
	818.231	104	38	41	19	10	16	57	46	44	16	30	52	10		818.282	209	270
	818.241	112	54	44	15	13	23	58	49	60	7	18	55	23		818.292	211	279
	818.251	96	30	58	15	17	26	84	56	59	13	18	31	18		818.302	266	225
	818.261	61	24	49	8	39	20	93	64	46	34	15	39	30		818.312	322	258
	818.271	61	17	29	31	53	29	97	52	20	28	25	35	34		818.322	295	243
	818.281	77	26	27	70	30	32	99	63	17	28	24	20	43		818.332	258	201
	818.291	92	21	16	57	13	34	142	43	5	25	28	27	62		818.342	319	230
	818.301	77	50	28	30	21	40	167	28	11	28	39	18	55		818.352	364	217
	818.311	63	78	29	41	10	38	128	41	5	24	38	27	38		818.362	268	249
	818.321	66	120	17	42	10	51	113	34	7	25	38	23	15		818.372	221	232
	818.331	88	135	21	52	10	29	103	30	11	36	43	15	22		818.382	245	217
	818.341	84	157	34	76	15	32	105	36	20	40	37	23	16		818.392	263	245
	818.351	45	144	37	86	5	19	106	39	18	24	41	12	12		818.402	232	266
	818.361	54	113	40	89	7	17	100	36	34	12	30	12	16		818.412	210	240
	818.37	70	85	30	72	7	33	70	32	32	10	21	24	15		818.422	223	225
	818.38	67	110	45	66	16	24	64	41	14	11	14	18	12		818.432	246	233
	818.39	77	103	71	81	18	25	45	53	11	10	12	16	18		818.442	176	210
	818.4	117	97	74	83	25	22	37	74	14	11	13	9	31		818.452	167	216
	818.41	110	59	57	78	22	16	16	60	19	9	5	10	44		818.462	262	205
	818.42	115	49	47	86	20	7	38	41	28	11	13	21	42		818.472	271	228
	818.43	113	65	38	84	24	7	18	59	22	28	19	29	51		818.482	220	244
	818.44	121	70	26	76	15	11	8	77	31	34	35	21	28		818.492	220	241
	818.45	116	63	40	34	13	24	4	66	51	56	20	15	23		818.502	228	238
	818.46	121	39	42	40	5	30	9	32	37	93	17	19	19		818.512	247	258
	818.47	112	21	21	27	10	18	11	35	32	92	5	13	26		818.522	229	257
	818.48	102	15	23	27	10	13	17	32	39	58	10	13	26		818.532	225	284
	818.49	93	25	31	15	18	23	18	23	55	29	9	22	28		818.542	227	278
	818.5	87	29	54	27	16	32	13	42	34	27	21	20	14		818.552	248	261
	818.51	105	42	59	32	3	41	18	44	22	17	25	18	25		818.562	206	247
	818.52	114	57	56	24	26	28	39	37	21	8	17	15	37		818.572	163	216
	818.53	101	74	23	16	24	18	32	37	14	8	9	28	31		818.582	216	212
	818.54	72	83	22	21	32	15	23	30	13	19	11	39	34		818.592	213	233
	818.55	50	119	19	11	28	14	9	28	8	14	7	61	24		818.602	196	210
	818.56	38	126	19	10	28	8	7	18	10	17	3	62	20		818.612	253	213
	818.57	32	115	32	15	18	8	8	16	7	12	7	58	20		818.622	288	220
	818.58	42	102	66	10	6	6	13	28	13	8	19	48	12		818.632	311	218
	818.59	55	84	62	10	25	13	6	32	16	7	8	63	21		818.642	254	236
	818.6	59	85	63	13	14	9	13	32	18	10	8	43	24		818.652	257	267
	818.61	65	75	51	15	21	6	8	22	21	9	8	38	29		818.662	278	265
	818.62	60	78	57	31	39	7	12	31	15	14	12	44	13		818.672	326	236
	818.63	61	77	62	24	33	7	9	38	13	5	12	40	11		818.682	227	202
	818.64	44	64	42	11	23	22	9	44	16	8	13	36	14		818.692	221	220
	818.65	63	29	42	15	22	24	9	41	24	4	18	27	44		818.702	246	199
	818.66	83	29	40	13	12	16	16	54	23	8	23	20	44		818.712	278	211
	818.67	66	45	34	7	9	11	35	36	24	6	32	13	25		818.722	237	218
	818.68	50	67	37	8	9	21	39	40	20	14	31	11	26		818.732	249	227
	818.69	49	71	23	11	9	18	29	32	29	15	35	19	21		818.742	260	210
	818.7	48	65	19	5	26	15	17	22	53	9	43	22	53		818.752	280	256
	818.71	57	81	14	13	47	19	20	22	60	7	33	32	59		818.762	230	227
	818.72	67	83	15	12	40	22	11	32	44	15	38	23	30		818.772	231	182
	818.73	65	50	15	8	27	10	13	30	32	5	18	15	26		818.782	239	211
	818.74	62	46	29	11	32	16	18	32	37	9	14	12	26		818.792	280	231
	818.75	62	36	27	9	33	7	19	29	32	10	24	7	23		818.802	199	244
	818.76	60	26	22	10	17	14	8	37	23	10	24	13	9		818.812	198	221
	818.77	71	44	17	8	17	18	11	35	17	8	16	13	15		818.822	228	226
	818.78	71	53	23	6	31	31	20	19	18	10	10	21	17		818.832	272	220
	818.79	65	41	22	7	30	25	11	34	6	5	11	10	11		818.842	222	238
	818.799	64	28	17	10	21	24	5	33	5	8	11	21	36		818.852	205	287
	818.809	61	48	18	17	8	17	8	26	11	5	9	29	45		818.862	272	278
	818.819	91	63	26	36	13	8	16	27	19	5	10	41	37		818.872	236	296
	818.83	99	80	36	22	14	14	6	31	12	7	10	49	29		818.883	176	267
	818.84	63	62	18	12	7	23	10	22	8	24	10	39	20		818.893	187	213
	818.849	49	67	19	22	20	28	9	12	6	34	12	35	19		818.903	234	225
	818.859	59	94	18	38	28	33	5	17	10	33	3	32	32		818.913	271	246
	818.869	64	80	39	28	22	30	11	20	6	24	12	52	29		818.923	218	219
	818.879	48	66	49	20	10	47	8	30	2	21	15	61	23		818.933	175	250
	818.889	43	76	37	25	15	39	7	17	11	11	9	62	35		818.942	231	240
	818.899	48	78	33	39	20	23	6	20	14	13	6	25	62		818.952	315	208
	818.909	43	64	21	18	25	14	9	47	7	6	5	16	52		818.962	234	197
	818.919	61	53	16	16	39	17	10	61	8	10	19	12	60		818.972	202	224
	818.929	63	54	13	17	33	17	5	44	12	2	10	13	59		818.983	241	228
	818.939	55	52	32	18	19	12	5	30	2	17	19	18	51		818.993	278	228
	818.949	47	44	42	7	32	8	6	45	5	24	12	15	60		819.003	244	196
	818.959	72	43	36	20	28	12	12	24	7	15	10	28	50		819.013	216	211
	818.969	90	61	22	17	20	18	10	28	11	10	11	33	45		819.023	310	217
	818.979	81	80	22	9	24	11	8	29	17	18	10	17	29		819.033	325	258
	818.989	46	62	20	10	42	7	9	31	24	15	10	17	25		819.043	220	247
	818.999	33	91	5	15	31	15	14	16	18	11	15	18	27		819.053	211	252
	819.009	30	90	10	20	11	10	6	29	18	10	12	34	37		819.063	280	224
	819.019	29	101	13	25	10	14	17	61	17	15	6	41	45		819.073	313	234
	819.029	28	101	12	15	16	13	16	66	11	11	8	37	37		819.083	227	225
	819.039	36	74	9	19	14	8	5	57	9	15	8	36	33		819.093	226	225
	819.049	54	57	23	12	12	12	10	52	9	17	5	28	37		819.103	273	228
	819.059	61	50	25	8	13	29	8	48	7	13	5	17	32		819.113	231	287
	819.069	57	40	21	8	8	29	9	63	8	16	10	12	15		819.123	164	273
	819.079	68	30	20	11	9	37	21	48	11	7	8	10	8		819.133	183	254
	819.089	103	47	15	13	10	25	11	47	12	18	11	12	12		819.143	273	207
	819.099	104	48	34	12	14	29	13	60	22	9	13	8	11		819.153	308	214
	819.109	64	25	41	6	13	19	8	68	9	13	7	24	12		819.163	254	257
	819.119	71	40	46	10	16	17	11	56	13	5	9	24	11		819.173	248	286
	819.129	109	75	31	13	6	8	16	36	19	1	8	42	14		819.183	256	241
	819.139	91	75	29	6	13	17	12	28	16	16	9	58	10		819.193	240	225
	819.149	57	52	35	6	9	20	12	37	12	24	11	57	21		819.203	202	237
	819.159	69	39	36	8	11	17	11	48	27	32	10	32	19		819.213	196	242
	819.169	73	64	29	3	15	19	12	39	39	20	30	17	21		819.223	207	247
	819.179	94	98	23	6	24	32	14	47	24	9	21	12	10		819.233	263	258
	819.189	101	93	22	12	24	33	18	49	15	9	19	12	14		819.243	214	255
	819.199	113	83	24	10	22	37	41	70	13	12	22	19	29		819.253	249	271
	819.209	82	65	26	8	11	21	30	72	23	5	22	23	21		819.263	321	197
	819.219	74	86	33	5	9	17	16	69	4	10	12	36	25		819.273	330	207
	819.229	84	78	41	13	12	14	21	35	14	5	12	23	32		819.283	233	188
	819.239	110	83	23	8	24	5	22	27	15	9	10	20	25		819.293	234	236
	819.249	91	120	30	7	18	9	20	27	7	7	16	15	9		819.303	278	232
	819.259	93	176	33	9	32	9	25	30	8	3	39	18	14		819.313	292	192
	819.269	84	241	24	10	43	4	33	39	8	8	50	26	13		819.323	265	232
	819.279	50	337	17	10	36	7	38	53	3	14	39	38	16		819.333	302	262
	819.289	36	401	19	16	24	8	38	46	16	10	34	32	26		819.343	364	235
	819.299	59	469	25	6	19	15	35	50	21	9	42	18	28		819.353	357	241
	819.308	90	522	13	7	20	25	64	24	21	20	34	29	14		819.363	301	263
	819.318	117	542	27	17	20	21	89	22	22	22	21	31	20		819.373	237	266
	819.328	104	626	25	41	18	12	85	44	25	22	20	33	15		819.383	263	200
	819.338	84	709	40	65	17	15	59	78	12	37	24	31	34		819.393	297	212
	819.348	73	623	34	73	14	30	38	101	8	34	25	34	66		819.403	281	207
	819.358	87	751	49	55	5	31	48	117	13	26	8	35	61		819.413	275	215
	819.368	102	928	46	27	14	8	51	84	19	23	10	27	49		819.423	277	215
	819.378	84	927	32	22	25	21	20	47	23	34	21	14	44		819.433	275	219
	819.388	44	835	31	16	51	14	21	37	8	19	8	18	40		819.443	215	240
	819.398	47	838	43	29	39	12	47	37	13	15	11	24	33		819.453	247	235
	819.408	71	796	45	36	28	13	38	33	9	8	14	47	41		819.463	330	241
	819.418	61	769	60	45	32	14	31	56	14	15	7	68	20		819.473	316	211
	819.428	55	737	68	45	29	10	31	40	27	9	9	49	32		819.483	205	212
	819.438	65	684	48	37	21	33	31	30	19	8	22	31	39		819.493	215	218
	819.448	69	616	54	33	29	22	9	32	7	14	17	23	38		819.503	248	181
	819.458	95	548	63	24	20	19	6	54	10	5	19	27	38		819.513	206	180
	819.468	86	474	70	12	21	20	12	58	16	7	28	40	39		819.523	214	213
	819.478	74	428	51	21	29	26	13	42	9	7	41	44	39		819.533	227	198
	819.488	84	350	43	36	25	27	28	50	5	11	23	30	35		819.543	243	211
	819.498	94	261	28	37	12	15	34	35	10	10	25	19	41		819.553	243	189
	819.508	49	239	35	37	27	12	31	26	12	6	27	26	26		819.563	199	186
	819.518	26	204	34	16	28	16	27	25	13	29	7	51	14		819.573	179	222
	819.528	37	197	25	10	16	10	39	43	6	30	10	37	16		819.583	189	201
	819.538	63	162	25	21	11	20	35	65	12	18	5	49	24		819.593	202	183
	819.548	47	102	35	20	10	19	20	52	6	26	12	45	28		819.603	197	200
	819.558	54	67	38	31	5	20	14	48	6	12	16	34	31		819.613	196	193
	819.568	77	67	34	27	7	22	10	66	11	20	9	19	32		819.623	256	214
	819.578	63	87	24	22	11	21	19	64	36	9	18	23	39		819.633	308	245
	819.588	76	83	14	15	19	22	24	52	33	6	11	31	55		819.643	243	230
	819.598	100	108	18	7	23	11	17	31	23	5	14	15	59		819.653	203	203
	819.608	110	122	28	14	11	7	15	40	32	15	21	15	46		819.663	235	199
	819.618	93	134	30	11	7	11	12	31	57	12	14	32	25		819.673	300	183
	819.628	79	108	33	27	11	15	8	24	41	10	12	27	27		819.683	215	204
	819.638	96	105	24	20	6	14	11	63	32	14	10	31	14		819.693	205	237
	819.648	105	102	22	17	4	10	14	74	30	10	8	19	24		819.703	280	218
	819.658	88	94	23	19	12	9	13	78	22	5	24	21	39		819.713	327	217
	819.668	85	51	38	18	12	12	10	60	14	9	35	10	45		819.723	256	207
	819.678	73	43	33	8	28	17	13	81	11	14	39	19	37		819.734	224	216
	819.688	84	53	13	5	20	14	15	55	35	15	36	26	32		819.744	252	178
	819.698	82	44	14	13	18	19	24	37	40	13	36	19	44		819.754	256	187
	819.708	64	38	13	13	15	24	11	36	29	10	27	30	31		819.764	210	185
	819.718	103	45	7	31	14	11	7	21	13	8	14	32	16		819.774	179	211
	819.728	135	69	18	26	10	8	9	21	28	3	11	30	11		819.784	222	219
	819.738	119	101	38	21	11	16	29	34	27	9	17	14	16		819.794	254	188
	819.748	76	96	34	14	16	23	22	58	11	11	5	17	22		819.804	249	198
	819.758	43	74	32	14	14	19	21	55	17	8	12	21	29		819.814	261	205
	819.768	45	53	48	32	19	22	20	48	10	13	14	21	18		819.824	262	227
	819.778	36	52	50	55	23	26	20	49	14	4	16	20	32		819.834	226	200
	819.788	47	56	35	39	30	8	14	33	11	16	14	26	34		819.844	226	212
	819.798	54	50	54	20	36	12	9	30	18	22	12	35	41		819.854	229	195
	819.808	35	43	49	16	30	15	5	21	15	7	15	40	60		819.864	275	209
	819.818	28	71	39	11	24	13	4	30	11	10	21	43	64		819.874	299	206
[truncated: 116,618 more rows]

## Sheet: Supplementary Fig6a
																No.	tRNA sets
																1	No translation reaction
																2	Intact natural tRNA extract
																3	Hybrid-Std tRNA set
																4	Hybrid-Std tRNA set + IVT tRNA^Xaa [Xaa = Phe, Lys, Trp, Cys, Ala (Group A)]
																5	Hybrid-Std tRNA set + IVT tRNA^Xaa [Xaa = Arg, Gln, Met, Thr (Group B)]
																6	Hybrid-Std tRNA set + IVT tRNA^Xaa [Xaa = Asn, Glu, His, fMet, Pro (Group C)]
																7	Hybrid-Std tRNA set + IVT tRNA^Xaa [Xaa = Asp, Gly, Ile, Val (Group D)]
	Wavw length (nm)	No.
		1	2	3	4	5	6	7
	500	75.478	408.466	85.3475	92.0146	100.259	557.033	90.1101
	502	68.7046	464.533	82.0046	89.7045	98.4475	638.938	89.0948
	504	65.1418	518.465	81.3305	89.5217	99.3469	718.651	90.6845
	506	63.1985	566.19	82.8438	91.4444	100.926	789.889	92.4448
	508	62.4985	600.072	84.3257	93.3802	103.525	840.128	94.1031
	510	62.4304	617.646	84.9195	94.5223	105.04	869.211	95.6918
	512	62.4845	619.053	84.7415	93.8003	104.475	869.162	94.7281
	514	62.2587	600.782	83.3424	91.9693	102.095	843.43	93.2506
	516	61.5629	565.586	81.1507	89.3412	99.0362	793.702	90.4719
	518	60.3433	518.651	77.7657	85.5393	95.0048	728.485	85.9195
	520	59.0137	469.131	74.3209	81.4324	89.7666	657.697	81.5809
	522	57.1992	421.089	70.8391	77.6212	84.9914	590.977	76.5792
	524	55.3475	379.934	67.0643	72.9625	79.8934	528.414	72.0093
	526	53.3791	343.753	63.2778	68.4381	74.7165	474.313	67.5802
	528	51.641	313.385	60.0749	64.8012	70.6401	431.62	63.8438
	530	49.3754	288.736	56.6265	61.4365	66.4963	395.679	60.2723
	532	46.5787	267.586	53.4475	57.8306	62.5993	366.567	57.0485
	534	44.2399	250.659	50.8387	54.3014	59.2395	341.939	53.976
	536	41.4648	234.484	47.8293	51.19	55.7987	321.309	50.6058
	538	38.7587	220.696	44.8527	48.1978	52.7708	302.957	47.4401
	540	36.1438	207.821	41.9737	45.1312	49.3549	285.29	44.0126
	542	33.7908	195.986	39.307	41.9799	46.0402	269.126	41.4212
	544	31.6755	185.354	37.1776	39.1026	42.518	253.789	39.1221
	546	29.0942	173.962	34.7629	36.6832	39.695	238.706	36.6318
	548	27.006	162.011	32.1997	34.0139	37.3965	223.311	33.8151
	550	25.3993	149.4	29.9321	31.5374	34.6524	205.964	31.6301
	552	23.5711	137.595	27.4427	29.0691	31.8832	188.644	29.0549
	554	21.7548	125.544	25.3089	26.7999	29.2117	171.105	26.9217
	556	19.9266	113.197	23.6999	24.4528	26.671	152.851	24.534
	558	18.384	101.121	21.6007	22.2001	24.7173	136.416	22.3756
	560	16.7465	89.3919	19.4401	20.1518	22.5588	120.639	20.0708
	562	15.4774	79.198	17.6474	18.5383	20.0761	105.984	18.0964
	564	14.344	69.3027	16.3181	16.9589	18.1201	92.5085	16.4546
	566	13.2611	60.7134	14.9829	15.4828	16.5934	81.0291	15.136
	568	12.3438	53.6705	13.6457	13.9207	15.2731	71.5549	13.9416
	570	11.8063	47.4486	12.6302	13.0281	14.1307	62.599	12.8765
	572	11.1232	41.9331	12.0193	12.1217	13.0039	55.6223	12.0122
	574	10.3904	37.2546	11.2683	11.2553	12.3758	49.5168	11.2781
	576	9.92663	33.5659	10.6775	10.3604	11.3715	43.7327	10.4415
	578	9.20824	30.5394	9.83646	9.87671	10.6492	39.6524	9.62317
	580	8.96627	27.6202	9.52096	9.49006	10.3631	35.6332	9.16167
	582	8.83428	25.1031	9.08694	9.00641	9.69198	32.2719	8.70593
	584	8.45216	22.8519	8.70405	8.70148	9.32935	29.3719	8.41481
	586	8.44442	21.2979	8.54495	8.37008	9.01676	26.7863	8.00649
	588	8.07433	19.6596	8.36247	8.093	8.7791	24.7076	7.76682
	590	7.87125	18.2224	8.12511	7.97489	8.33248	23.0745	7.39038
	592	7.66485	16.9513	7.92124	7.61442	7.99898	21.0559	7.09016
	594	7.54553	15.9021	7.53864	7.43448	7.55215	19.4287	6.85415
	596	7.40719	14.4658	7.29169	7.13075	7.5604	17.913	6.71765
	598	7.29562	13.6105	7.02634	7.00248	7.49586	16.5155	6.66531
	600	7.01404	12.9479	6.87881	6.82407	7.16286	15.2641	6.55209

## Sheet: Supplementary Fig6b
											No.	tRNAs
											1	Intact natural tRNA extract
											2	Hybrid-Std tRNA set
											3	Hybrid-Std tRNA set + IVT tRNA^Phe
											4	Hybrid-Std tRNA set + IVT tRNA^Lys
											5	Hybrid-Std tRNA set + IVT tRNA^Trp
											6	Hybrid-Std tRNA set + IVT tRNA^Cys
											7	Hybrid-Std tRNA set + IVT tRNA^Ala
	Raw data	No.	1	2	3	4	5	6	7
		triplicate 1	810.51	38.2296	637.77	41.2296	67.5596	63.4996	74.5796
		triplicate 2	853.34	33.9196	614.64	43.4296	66.5096	63.4596	62.8996
		triplicate 3	755.88	36.9496	621.97	37.5096	64.7896	64.1896	57.9696
		AVERAGE	806.576	36.3663	624.793	40.7229	66.2863	63.7163	65.1496
		STDEV.P	39.885	1.80725	9.65152	2.44324	1.14182	0.335095	6.96515
	normalized against No.1 AVERAGE	triplicate 1	100.488	4.73974	79.0712	5.11168	8.3761	7.87273	9.24644
		triplicate 2	105.798	4.20538	76.2035	5.38444	8.24592	7.86777	7.79835
		triplicate 3	93.7146	4.58104	77.1123	4.65047	8.03267	7.95828	7.18712
		AVERAGE	100	4.50872	77.4624	5.04886	8.21823	7.8996	8.0773
		STDEV.P	4.94497	0.224064	1.1966	0.302915	0.141564	0.0415454	0.863545

## Sheet: Supplementary Fig8
	Raw data	Lanes	std	1	2
		triplicate 1	75.4498	5.52448e-05	68.1035
		triplicate 2	70.4074	0.519777	73.637
		triplicate 3	73.1548	1.23162	79.161
		AVERAGE	73.004	0.583818	73.6338
		STDEV.P	2.0613	0.50482	4.51422
	normalized against No.1 AVERAGE	triplicate 1	103.35	7.56737e-05	93.2874
		triplicate 2	96.4432	0.711985	100.867
		triplicate 3	100.207	1.68706	108.434
		AVERAGE	100	0.799707	100.863
		STDEV.P	2.82355	0.691497	6.18353

[truncated: 11 more sheets: Supplementary Fig10, Supplementary Fig12, Supplementary Fig14, Supplementary Fig27, Supplementary Fig33, Supplementary Fig38, Supplementary Table 3, Supplementary Table 4, Supplementary Table 5, Supplementary Table 6, Supplementary Table 7]
